# Supplementary material for: Enhanced weathering in the US Corn Belt delivers carbon removal with agronomic benefits
Source: Proc Natl Acad Sci U S A. 2024 Feb 22;121(9):e2319436121. doi: 10.1073/pnas.2319436121 (PMC10907306; doi:10.1073/pnas.2319436121)
Supplement: Supplementary file 2 — Dataset S01 (XLSX) [file pnas.2319436121.sd01.xlsx]

## Sheet: Sheet1
LabID	Na (mg/kg)	Mg (mg/kg)	Ca (mg/kg)	Ti (mg/kg)	P (mg/kg)	Fe (mg/kg)	Cu (mg/kg)	Mn (mg/kg)	As (mg/kg)	Al (mg/kg)	Zn (mg/kg)	K (mg/kg)	Cr (mg/kg)	Ni (mg/kg)	Sr (mg/kg)
Yale University
DE195 (ICP-MS)	15406	52381.4	61460.5	10964.9	293.6	94847	66.5	n/d	0.27	n/d	77.4312	1161.15	n/d	n/d	n/d
DE196 (ICP-MS)	23787.1	47036.8	68138.4	11281.9	402.9	90517.2	47.9	n/d	0.04	n/d		2631.23	n/d	n/d	n/d
DE197 (ICP-MS)	15192.7	50620.6	66079	10449.2	835.1	88236.1	59.9	1578.09	0.11	103985	107.115	3123.15	n/d	n/d	n/d
means	18128.6	50012.9	65226	10898.7	510.533	91200.1	58.1	1578.09	0.14	103985	92.2734	2305.18
Southampton University (XRF)	13873	47816	71398	10848	960	90505	51.7	1626	2.7	78223	43	2490	299	148	212
Lewis et al. (2021) (ICP-OES)	15300	18200	60900	10700	862	85500	52.8	1600	n/d	48000	138	3270	154	142	209
App. Geochem. 132, 105023
ActLabs (FUS-ICP)	15950	40830	79546	11469	960	88058	88	1471	n/d	75683	84	1577	176	115	269
Southampton University (XRD)
XRD Analysis					Lewis et al. (2021) XRD
	Phase	Weight%	Error (±)		Phase	Weight%
002-23_US-BR	Calcite	2.6	0.58		Calcite	0.54
Blue Ridge Basalt	Actinolite (Amphibole)	11.9	0.86		Actinolite (Amphibole)	11.6
(Piemontite is a member of the epidosite group of minerals,Lewis et al. IDs as epidosite)	Piemontite	17.8	1.26		Epidote	25.6
	Albite	23.3	1.33		Albite/Plagioclase	19.6
	Quartz	9	0.53		Quartz	5.2
	Chlorite	34	1.22		Chlorite	36.3
	Muscovite	1.4	2.14	(trace)	titanite	1.7
		100				100.54
