# Supplementary material for: Enhanced weathering in the US Corn Belt delivers carbon removal with agronomic benefits
Source: Proc Natl Acad Sci U S A. 2024 Feb 22;121(9):e2319436121. doi: 10.1073/pnas.2319436121 (PMC10907306; doi:10.1073/pnas.2319436121)
Supplement: Supplementary file 3 — Dataset S02 (XLSX) [file pnas.2319436121.sd02.xlsx]

## Sheet: Sheet1
LabID	SamplingDate	Block	Na (mg/kg)	Mg (mg/kg)	Ca (mg/kg)	Ti (mg/kg)	Th (mg/kg)	Al (mg/kg)
DE180	2016-11-01	1	11939.8	3136.4	2800.65	2559.08	11.6177	77750.2
DE181	2016-11-01	1	7626.37	2891.1	2737.78	2860.61	7.66754	46211
DE182	2016-11-01	1	6742.01	2638.38	2506.32	2435.71	6.28443	42255.7
DE187	2016-11-01	2	7654.54	3191.41	3386.31	2786.6	7.46946	56532.7
DE188	2016-11-01	2	8193.03	3130.42	2840.63	2513.43	7.55101	59629.8
DE189	2016-11-01	2	10473.7	2708.74	2642.63	2583	9.29071	71930.5
DE190	2016-11-01	2	8128.3	2670.89	2765.2	2650.46	7.11787	54150.8
DE176	2016-11-01	3	10106.1	3735.32	3525.22	2801.29	10.0302	72767.3
DE177	2016-11-01	3	7382.34	3562.17	3098.27	2823.64	7.83304	52618.2
DE178	2016-11-01	3	9828.92	3846.65	3330.16	2643.55	10.9854	68790.2
DE179	2016-11-01	3	6511.34	3446.04	2835.37	2811.3	7.52795	47645.2
DE160	2016-11-01	4	6960.64	3031.36	2714.79	2512.76	5.71361	49633.6
DE161	2016-11-01	4	7327.73	3661.12	2720.93	2755.31	6.66107	56718.8
DE162	2016-11-01	4	6579.59	3644.88	2550.02	2365.35	6.64012	52584.9
DE163	2016-11-01	4	6605.95	2886.41	2872.18	2243.39	4.70057	42371
