# Supplementary material for: Enhanced weathering in the US Corn Belt delivers carbon removal with agronomic benefits
Source: Proc Natl Acad Sci U S A. 2024 Feb 22;121(9):e2319436121. doi: 10.1073/pnas.2319436121 (PMC10907306; doi:10.1073/pnas.2319436121)
Supplement: Supplementary file 4 — Dataset S03 (XLSX) [file pnas.2319436121.sd03.xlsx]

## Sheet: Sheet1
LabID	Sampling Date	Block	Total Application (kg/m2)	Na (mg/kg)	Mg (mg/kg)	Ca (mg/kg)	Ti (mg/kg)	Th (mg/kg)	Al (mg/kg)
DE5	2020-08-19	1	20	11618.1	7585.79	8279.96	3714.64	10.0388	83278.2
DE7	2020-08-19	1	20	11199.4	4864.44	5925.62	3343.72	9.39335	73565.1
DE34	2019-07-22	1	15	7529.82	6293.7	6915.86	2927.67	7.10932	49202.7
DE76	2018-10-25	1	10	7251.14	3893.59	3713.07	2912.09	6.33491	56019.1
DE77	2018-10-25	1	10	7875.92	5796.92	5598.89	2911.01	6.14186	51789.6
DE78	2018-10-25	1	10	7076.99	5890.98	7305.42	2854.07	5.04592	45712.5
DE79	2018-10-25	1	10	6622.66	3628.41	3598.6	2603.03	5.39436	44117.6
DE108	2017-10-20	1	5	6529.86	4329.8	4113.85	2840.6	6.59065	44892.3
DE135	2019-07-22	1	15	7310.91	4543.51	4763.89	2941.51	5.84832	58607.1
DE136	2019-07-22	1	15	7185.68	4941.42	4733.09	2957.27	5.33069	56060.8
DE148	2019-07-22	1	15	7705.57	6968.52	6663.33	3319.49	5.56387	47277.4
DE1	2020-08-19	2	20	8100.34	8077.71	9816.39	3561.08
DE10	2020-08-19	2	20	8240.19	7385.49	8158.82	3467.71
DE68	2018-10-25	2	10	6952.62	3684.13	4176.13	3015.67
DE120	2017-10-20	2	5	8113.42	4703.77	4471.61	3050.91	6.27056	55372.1
DE122	2017-10-20	2	5	8189.97	4182.79	3841.08	2998.35	7.4117	57363.5
DE123	2017-10-20	2	5	8435.31	4605.03	4011.54	2921.54	7.40105	59360.5
DE125	2019-07-22	2	15	12155.5	5453.6	5214.73	2941.75	10.0969	87569
DE127	2019-07-22	2	15	11545	5486.88	5534.03	3152.45	9.40847	75812.1
DE9	2020-08-19	3	20	8782.02	6516.65	7784.22	3834.13	7.36403	62165.6
DE11	2020-08-19	3	20	8820.74	4258.06	4309.97	3241.5	7.76482	56360.9
DE14	2020-08-19	3	20	11504.6	6134.62	5397.18	3371.23	4.46894	80609.7
DE64	2018-10-25	3	10	7166.84	6006.82	6151.82	3578.64	6.63519	54033.1
DE65	2018-10-25	3	10	7246.39	4956.84	3926.22	3362.88	7.3945	57393.8
DE66	2018-10-25	3	10	7104.6	4529.21	3256.18	3401.12	7.46012	52432.9
DE67	2018-10-25	3	10	6948.38	5825.06	3884.91	3292.58	6.69676	51061.9
DE94	2017-10-20	3	5	6546.85	4972.26	4324.05	3097.98	7.56506	54397.7
DE97	2017-10-20	3	5	7872.85	3911.49	3019.13	2981.86	9.07806	62982
DE98	2017-10-20	3	5	6846.43	3926.49	3193.64	2882.96	7.93075	51766.9
DE146	2019-07-22	3	15	7230.57	4128.43	3181.44	3005.08	6.60022	63438.3
DE152	2019-07-22	3	15	8449.98	6028.19	5340.41	3196.99	6.62798	58086.4
DE28	2020-08-19	4	20	8330.49	4809.6	5256.98	2723.81	0.242489	52210
DE32	2020-08-19	4	20	8301.23	6875.37	9742.33	3387.59	6.36463	57413.8
DE48	2018-10-25	4	10	7106.67	4895.71	4738.15	2517.83	4.89499	44504.6
DE50	2018-10-25	4	10	7078.59	6603.8	6782.75	2843.62	5.45417	49711.3
DE139	2019-07-22	4	15	7546.7	7205.77	6418.5	3358.85	4.98969	50283.2
DE143	2019-07-22	4	15	7444.47	7346.17	7550.89	3253.82	4.68902	48256.6
DE150	2019-07-22	4	15	8324.89	5474.58	5682.79	2982.75	4.7206	52085.5
