# Supplementary material for: Enhanced weathering in the US Corn Belt delivers carbon removal with agronomic benefits
Source: Proc Natl Acad Sci U S A. 2024 Feb 22;121(9):e2319436121. doi: 10.1073/pnas.2319436121 (PMC10907306; doi:10.1073/pnas.2319436121)
Supplement: Supplementary file 5 — Dataset S04 (XLSX) [file pnas.2319436121.sd04.xlsx]

## Sheet: Sheet1
			Nottingham analytical services ICP_MS performance
			BEC = limits of blank value expressed in concentration units
			LOD = limits of detection
			Element	BEC	LOD
			Li (ppb)	0.1163	0.08788
			Be (ppb)	0.01598	0.04151
			B (ppm)	0.00863	0.00196
			Na (ppm)	0.01496	0.00038
			Mg (ppm)	0.00107	6e-05
			Al (ppb)	1.46051	0.50966
			P (ppm)	0.00719	0.00027
			S (ppm)	2.65084	0.39952
			K (ppm)	0.01577	0.00162
			Ca (ppm)	0.02629	0.0036
			V (ppb)	0.00151	0.00171
			Cr (ppb)	0.08376	0.00475
			Mn (ppb)	0.04064	0.01174
			Fe (ppb)	0.89275	0.01204
			Co (ppb)	0.00038	0.00044
			Ni (ppb)	0.0646	0.01502
			Cu (ppb)	0.02359	0.00502
			Zn (ppb)	0.34011	0.07573
			As (ppb)	0.0039	0.00481
			Se (ppb)	0.00547	0.00118
			Rb (ppb)	0.00173	0.00148
			Sr (ppb)	0.02645	0.00702
			Mo (ppb)	0.00241	0.00118
			Ag (ppb)	0.00278	0.00108
			Cd (ppb)	0.00129	0.00204
			Cs (ppb)	0.00011	0
			Ba (ppb)	0.04168	0.01066
			Tl (ppb)	0.00017	6e-05
			Pb (ppb)	0.01408	0.00147
			U (ppb)	0.0012	7e-05
