# Supplementary material for: Enhanced weathering in the US Corn Belt delivers carbon removal with agronomic benefits
Source: Proc Natl Acad Sci U S A. 2024 Feb 22;121(9):e2319436121. doi: 10.1073/pnas.2319436121 (PMC10907306; doi:10.1073/pnas.2319436121)
Supplement: Supplementary file 6 — Dataset S05 (XLSX) [file pnas.2319436121.sd05.xlsx]

## Sheet: Soybean transport genes
						control								basalt-treated
GeneID	transport_classes	up/down	R28	R16	R22	R29	R31	R8	R2		R6	R14	R20	R21	R27	R30	R32	R10
Glyma.05G196500	ammonium	up	154.928	68.946	159.138	65.9769	76.9665	159.316	490.68		85.4815	303.493	861.15	281.071	76.3472	347.328	295.284	540.846
Glyma.10G167800	ammonium	up	133.802	158.822	62.0751	31.5946	54.5491	236.163	129.052		198.269	195.545	1032.53	162.778	66.2424	350.554	350.055	176.413
Glyma.10G168100	ammonium	up	29.1748	22.1612	22.5727	23.2313	15.6922	37.4861	24.8176		36.8045	31.8535	126.415	28.3093	25.8233	55.9165	41.6732	34.8184
Glyma.20G221400	ammonium	up	25.1507	39.3977	24.83	11.151	20.1757	41.2347	41.1263		45.1152	39.8169	125.567	32.3534	14.5958	87.1007	120.257	20.891
Glyma.02G143600	ammonium	up	37.223	52.9406	40.6309	37.1701	57.538	71.2236	66.653		40.3662	101.754	50.9054	102.116	28.0688	127.963	140.498	95.1703
Glyma.10G168200	ammonium	up	7.04219	11.0806	4.51455	1.8585	2.24174	8.43438	7.09075		7.12345	9.73301	36.4822	9.09941	2.2455	20.431	16.6693	9.28491
Glyma.09G281600	ammonium	flat	179.073	40.6289	129.793	6.50476	115.076	14.0573	346.028		18.9959	253.058	197.683	401.385	50.5239	494.646	373.868	593.073
Glyma.02G043700	ammonium	flat	3.01808	0	4.51455	0	0	0	4.25445		0	0	4.24212	8.08836	0	15.0544	8.33464	5.80307
Glyma.01G123400	ammonium	flat	15.0904	7.38707	15.8009	9.29252	9.71422	13.1201	20.5632		8.3107	9.73301	24.6043	31.3424	16.8413	13.9791	13.0973	22.0517
Glyma.10G030700	ammonium	flat	4.02411	0	0	0	0	0	2.12722		0	2.65446	2.54527	3.03314	2.2455	5.37659	0	5.80307
Glyma.10G132300	ammonium	flat	455.73	706.696	727.971	597.509	428.173	536.989	924.633		693.35	483.111	1029.99	788.615	633.232	651.643	596.522	851.89
Glyma.10G167500	ammonium	flat	283.7	246.236	248.3	250.898	254.064	285.832	252.431		271.879	314.996	388.578	297.247	224.55	255.926	221.463	305.241
Glyma.19G244400	ammonium	flat	0	0	11.2864	0	8.96697	0	17.0178		3.56173	10.6178	14.4232	22.243	0	13.9791	8.33464	13.9274
Glyma.10G167600	ammonium	flat	35.2109	40.6289	29.3446	30.6653	25.4064	35.6118	26.2358		49.8642	27.4294	32.2401	36.3976	49.4011	46.2387	20.2413	32.4972
Glyma.07G153800	ammonium	flat	105.633	178.521	170.424	139.388	118.812	197.739	238.958		129.409	111.487	267.253	226.474	130.239	134.415	159.549	391.127
Glyma.20G221500	ammonium	flat	116.699	130.505	83.5192	114.298	110.593	119.956	99.2704		104.477	133.608	117.931	106.16	90.9429	131.189	136.926	96.3309
Glyma.18G204800	ammonium	flat	396.375	496.165	533.845	540.825	484.216	568.852	880.671		523.574	321.189	510.751	584.384	513.098	592.5	520.32	1095.62
Glyma.20G004100	ammonium	flat	0	0	2.25727	0	1.49449	0	2.8363		0	5.30891	1.69685	0	0	0	0	0
Glyma.06G074100	molybdate	down	1331.98	1269.34	1122.99	1628.98	1796.38	894.981	1511.04		1121.94	282.257	355.489	974.648	1772.83	868.857	471.503	833.32
Glyma.04G073000	molybdate	down	1063.37	579.885	756.187	1594.6	1401.09	754.408	1347.95		882.121	223.859	198.531	747.162	1041.91	461.311	570.328	951.703
Glyma.17G203500	molybdate	flat	41.2471	61.5589	58.6891	122.661	161.405	202.425	195.705		34.43	368.97	68.7223	177.944	158.308	307.541	201.222	160.165
Glyma.17G203200	molybdate	flat	97.5846	120.655	194.126	116.156	115.076	169.625	71.6165		262.381	69.9007	86.5392	89.983	97.6795	111.833	202.413	56.87
Glyma.17G203000	molybdate	flat	122.735	131.736	264.101	133.812	128.527	195.865	82.9617		331.241	79.6337	101.811	89.983	114.521	130.113	247.658	75.4399
Glyma.14G130000	molybdate	flat	33.1989	45.5536	5.64319	38.0993	11.2087	11.2458	10.6361		8.3107	10.6178	32.2401	12.1325	12.3503	30.1089	25.0039	10.4455
Glyma.17G115300	nitrate	up	12.0723	0	5.64319	0	4.48348	21.5545	43.2535		0	42.4713	128.112	13.1436	0	12.9038	25.0039	120.704
Glyma.13G167700	nitrate	flat	24.1446	12.3118	45.1455	35.3116	30.6371	61.8521	76.58		36.8045	99.0997	82.2971	75.8284	24.7006	36.5608	64.2958	29.0153
Glyma.19G085200	nitrate	flat	10.0603	32.0106	11.2864	0	6.72523	43.109	2.12722		68.8601	25.6598	9.33266	10.1105	0	26.8829	45.2452	0
Glyma.17G153300	nitrate	flat	1024.14	831.045	932.254	788.935	858.587	969.954	804.09		385.854	639.724	672.8	886.687	799.4	1032.3	847.752	1113.03
Glyma.01G200100	nitrate	flat	1279.67	1670.71	657.996	998.016	1062.59	2095.47	870.034		1567.16	1433.41	1559.4	856.355	366.017	2364.62	1901.49	1697.98
Glyma.11G042000	nitrate	flat	2126.74	1295.2	1308.09	992.441	1659.64	1943.66	1973.35		1466.24	2056.32	1920.83	2072.64	860.028	2052.78	2257.5	3499.25
Glyma.05G070600	nitrate	flat	947.677	590.965	515.787	712.736	931.07	569.789	1089.14		316.994	339.771	620.197	612.693	630.987	921.547	656.055	1164.1
Glyma.18G259900	nitrate	flat	0	6.15589	4.51455	7.43401	0	0	1.41815		0	0	0	0	0	0	0	0
Glyma.09G237600	nitrate	flat	0	22.1612	10.1577	77.1279	1.49449	11.2458	26.2358		0	0	24.6043	39.4308	12.3503	0	2.38133	8.12429
Glyma.18G260000	nitrate	flat	0	34.473	36.1164	189.567	0	21.5545	60.9804		10.6852	0	78.0549	32.3534	44.9101	4.30127	40.4825	1.16061
Glyma.18G141900	nitrate	up	395.368	162.515	414.21	184.921	225.669	813.449	1124.59		299.185	534.431	2282.26	731.997	312.125	820.467	850.133	2173.83
Glyma.11G031500	nitrate	up	248.489	94.8007	153.495	124.52	145.713	270.837	684.257		180.461	185.812	1737.57	272.982	348.053	391.416	228.607	1179.18
Glyma.14G047200	nitrate	down	342.049	166.209	187.354	637.467	499.908	153.693	121.961		217.265	29.199	139.141	124.359	278.443	147.319	175.027	135.792
Glyma.12G078900	nitrate	up	24.1446	0	12.415	4.64626	11.956	29.9889	59.5623		8.3107	43.3561	217.196	37.4087	13.473	65.5944	50.0078	78.9217
Glyma.12G176900	nitrate	up	12.0723	7.38707	9.0291	7.43401	6.72523	73.0979	12.0543		0	22.1205	96.7202	113.237	33.6826	63.4437	84.5371	177.574
Glyma.17G124900	nitrate	up	692.146	748.556	656.867	647.688	641.885	924.033	953.705		816.823	580.441	1829.2	1024.19	796.031	1133.38	951.34	1385.77
Glyma.02G269700	nitrate	down	86.5183	50.4783	21.4441	131.954	98.6367	46.8577	21.2722		49.8642	36.2776	25.4527	31.3424	55.0149	24.7323	34.5292	11.6061
Glyma.11G195200	nitrate	up	121.729	71.4083	19.1868	26.9483	35.1206	186.493	164.505		34.43	32.7383	2082.88	90.9941	153.817	336.574	152.405	530.4
Glyma.13G323800	nitrate	up	116.699	41.86	65.461	48.3211	25.4064	446.085	212.722		14.2469	54.8588	2119.36	263.883	264.97	294.637	200.031	1145.53
Glyma.02G022700	nitrate	up	350.097	114.5	400.666	262.978	281.712	307.386	775.018		265.942	668.923	679.587	497.434	358.158	389.265	361.962	1024.82
Glyma.05G042200	nitrate	up	452.712	850.744	211.055	122.661	186.065	440.462	407.009		392.977	406.132	1238.7	296.236	435.628	1201.13	1881.25	731.186
Glyma.01G210500	nitrate	up	37.223	8.61824	0	0	5.23073	29.0517	141.815		7.12345	10.6178	621.046	10.1105	11.2275	49.4646	60.7238	405.054
Glyma.13G223800	nitrate	up	46.2772	11.0806	31.6018	3.71701	25.4064	2.81146	50.3443		10.6852	51.3195	53.4507	79.8726	6.73651	117.21	71.4398	100.973
Glyma.15G088200	nitrate	flat	21.1266	16.0053	33.8591	0	13.4505	3.74861	55.3078		0	39.8169	30.5432	96.0493	7.85927	135.49	59.5332	61.5125
Glyma.05G163000	nitrate	flat	74.446	13.543	51.9173	1.8585	62.7688	8.43438	144.651		11.8724	161.922	89.0844	148.624	14.5958	231.193	167.883	162.486
Glyma.05G030500	nitrate	flat	388.326	418.6	305.861	340.106	374.371	521.994	313.411		516.45	503.462	331.733	321.512	278.443	476.366	597.713	294.796
Glyma.03G227500	nitrate	flat	146.88	109.575	69.9755	81.7742	88.9224	100.275	78.7073		161.465	133.608	101.811	45.497	99.925	173.126	146.452	96.3309
Glyma.05G030600	nitrate	flat	69.4158	145.279	123.021	122.661	92.6587	35.6118	92.8888		55.8004	47.7802	81.4486	123.348	110.03	66.6697	57.1518	63.8337
Glyma.17G096200	nitrate	flat	54.3254	96.0319	95.9342	68.7646	72.483	44.9834	73.7437		39.179	69.9007	88.236	81.8947	58.3831	61.2931	46.4359	30.1759
Glyma.08G296000	nitrate	flat	427.561	604.508	463.87	563.127	458.063	566.978	580.023		947.419	443.294	514.144	624.826	595.059	458.085	731.067	529.24
Glyma.01G041400	nitrate	flat	233.398	108.344	504.501	207.223	198.021	233.351	515.497		286.125	437.985	585.412	561.13	273.952	143.017	246.467	634.855
Glyma.19G224400	nitrate	flat	26.1567	14.7741	11.2864	13.0095	13.4505	11.2458	14.1815		3.56173	13.2723	14.4232	7.07732	11.2275	20.431	10.716	5.80307
Glyma.18G126500	nitrate	flat	83.5002	105.881	91.4196	165.407	71.7357	68.4122	86.5071		90.2304	36.2776	80.6002	85.9388	93.1884	51.6152	101.206	78.9217
Glyma.18G127100	nitrate	flat	0	0	2.25727	0	2.98899	1.87431	0		2.37448	1.76964	1.69685	0	3.36826	0	7.14398	2.32123
Glyma.08G284000	nitrate	flat	7.04219	8.61824	7.90046	14.868	6.72523	13.1201	12.0543		13.0597	9.73301	12.7263	10.1105	6.73651	15.0544	17.8599	12.7667
Glyma.06G036200	nitrate	flat	117.705	57.8654	99.3201	35.3116	67.9995	89.0296	134.015		46.3025	134.493	240.952	85.9388	113.398	45.1633	76.2024	138.113
Glyma.17G139400	nitrate	flat	0	0	2.25727	5.57551	5.23073	1.87431	4.96352		4.74897	0	0	2.02209	4.49101	0	0	4.64245
Glyma.02G022200	nitrate	flat	27.1627	32.0106	79.0046	24.1605	31.3844	53.4177	163.087		33.2428	18.5812	100.114	48.5302	55.0149	43.0127	36.9106	220.517
Glyma.08G296100	nitrate	flat	0	14.7741	0	0	15.6922	0	15.5996		33.2428	0	0	0	0	0	0	0
Glyma.17G096300	nitrate	flat	191.145	204.376	239.271	210.011	167.383	250.22	164.505		210.142	239.786	182.411	181.988	140.344	259.152	298.856	153.201
Glyma.17G096400	nitrate	flat	58.3495	188.37	191.868	72.4816	50.8128	173.373	30.4902		287.313	61.0525	63.6317	142.557	13.473	127.963	188.125	32.4972
Glyma.05G029900	nitrate	flat	12.0723	8.61824	2.25727	0	5.97798	3.74861	3.54537		0	4.4241	5.93896	6.06627	10.1048	8.60254	0	4.64245
Glyma.01G042100	nitrate	flat	150.904	251.16	195.254	164.478	224.174	249.283	294.975		191.146	176.079	195.986	257.817	205.464	204.31	140.498	460.763
Glyma.19G167600	phosphatases	down	358.145	264.703	162.524	436.748	397.536	87.1552	173.723		201.831	107.063	181.563	90.9941	350.299	111.833	133.354	83.5642
Glyma.03G166500	phosphatases	down	973.834	556.492	414.21	801.015	883.246	210.859	349.574		523.574	346.849	321.552	226.474	625.373	288.185	335.767	262.299
Glyma.12G007500	phosphatases	up	91.5484	160.053	159.138	79.9157	94.9004	151.819	115.579		179.274	261.022	216.348	169.856	89.8202	263.453	285.759	110.258
Glyma.05G080100	phosphatases	up	711.261	709.158	697.498	707.161	715.116	842.501	745.237		902.304	916.673	855.211	839.168	715.193	838.748	812.032	796.181
Glyma.09G064600	phosphatases	down	347.079	263.472	185.097	362.408	390.81	125.579	142.524		207.767	199.084	219.742	101.105	187.5	146.243	176.218	109.098
Glyma.20G121300	phosphatases	up	433.597	412.445	408.567	279.705	402.766	830.318	377.937		783.58	838.809	514.144	487.324	216.691	655.944	1120.41	370.236
Glyma.06G028200	phosphatases	up	59.3556	280.709	148.98	37.1701	46.3293	201.488	97.8523		254.07	322.959	98.4171	158.734	76.3472	293.562	264.327	106.776
Glyma.03G001600	phosphatases	down	164.988	132.967	189.611	410.729	326.547	178.059	213.431		106.852	83.173	80.6002	97.0603	227.919	125.812	208.366	64.9943
Glyma.05G247900	phosphatases	up	162.976	393.977	262.973	90.1374	214.46	317.695	195.705		493.893	486.651	450.513	303.314	132.485	620.458	538.18	210.071
Glyma.09G229200	phosphatases	up	39.235	48.0159	67.7182	12.0803	50.0656	59.0407	66.653		73.609	183.158	132.354	109.193	8.98202	141.942	204.794	84.7248
Glyma.08G314800	phosphatases	down	843.05	565.111	590.277	818.671	879.51	501.377	528.261		609.055	564.515	380.094	449.915	637.723	476.366	501.269	452.639
Glyma.10G270000	phosphatases	up	473.839	544.181	379.222	314.087	504.392	1116.15	316.247		975.913	1086.56	442.028	407.451	150.449	935.526	1685.98	263.459
Glyma.17G078900	phosphatases	down	267.603	238.848	279.902	302.007	255.559	190.242	190.032		226.763	198.199	213.803	221.419	285.179	175.277	184.553	155.522
Glyma.08G093600	phosphatases	up	212.272	742.4	387.123	110.581	212.218	820.946	63.1076		953.356	668.038	205.318	339.711	105.539	910.794	1129.94	92.8491
Glyma.19G194000	phosphatases	up	38.229	17.2365	23.7014	13.0095	26.9009	18.7431	77.2891		16.6214	16.8116	67.0254	104.138	22.455	86.0254	44.0545	196.144
Glyma.08G056400	phosphatases	up	653.917	971.399	996.587	522.239	818.236	820.946	389.991		1459.12	1161.77	920.539	712.787	527.694	1545.23	1137.08	839.123
Glyma.09G241100	phosphatases	down	344.061	307.794	249.429	419.093	379.602	259.591	226.195		256.444	240.671	250.285	262.872	284.056	247.323	230.989	242.568
Glyma.05G247800	phosphatases	up	271.627	391.515	444.683	143.105	268.262	423.593	294.975		725.405	423.828	448.816	417.562	161.676	505.399	754.88	393.448
Glyma.11G248300	phosphatases	up	124.747	121.887	151.237	105.935	92.6587	101.213	128.342		214.891	173.425	139.141	130.425	119.012	137.641	167.883	141.595
Glyma.18G008900	phosphatases	up	67.4038	78.7954	86.9051	52.9673	61.2743	99.3382	68.0712		87.8559	115.026	106.053	67.74	49.4011	123.662	107.16	99.8127
Glyma.18G024700	phosphatases	up	448.688	471.541	497.729	435.819	471.513	399.227	499.188		548.506	507.001	473.42	514.622	496.257	482.818	535.798	542.006
Glyma.14G062600	phosphatases	up	817.9	650.062	856.636	681.142	750.236	569.789	722.547		899.93	837.924	752.551	787.604	891.465	788.208	965.628	696.368
Glyma.10G071000	phosphatases	flat	54.3254	57.8654	64.3323	28.8068	43.3403	51.5434	129.052		32.0555	102.639	246.043	58.6406	37.0508	113.984	110.732	96.3309
Glyma.06G028100	phosphatases	flat	29.1748	9.84942	40.6309	15.7973	19.4284	23.4288	70.1984		15.4342	48.6651	48.3601	41.4529	26.9461	45.1633	19.0506	147.398
Glyma.05G138300	phosphatases	flat	10.0603	2.46236	10.1577	0	0	20.6174	36.1628		11.8724	22.1205	31.3917	23.254	5.61376	6.45191	21.4319	52.2276
Glyma.12G221100	phosphatases	flat	127.765	131.736	153.495	187.709	153.186	299.889	203.504		74.7963	350.388	86.5392	131.436	107.784	130.113	188.125	47.5851
Glyma.08G194900	phosphatases	flat	268.609	96.0319	325.048	127.307	166.636	75.9094	191.45		182.835	344.195	440.332	259.839	242.515	144.093	158.358	233.283
Glyma.08G291600	phosphatases	flat	691.14	604.508	629.78	532.461	602.281	453.582	465.862		736.09	805.185	659.225	418.573	729.789	614.006	664.39	500.224
Glyma.15G218400	phosphatases	flat	229.374	301.639	214.441	234.171	187.559	227.728	165.214		289.687	298.184	235.013	229.507	217.814	235.495	331.004	152.04
Glyma.07G011700	phosphatases	flat	146.88	33.2418	284.417	87.3497	68.7468	59.0407	136.142		137.72	252.173	376.7	178.955	166.167	74.1969	72.6304	184.538
Glyma.08G200000	phosphatases	flat	414.483	185.908	233.628	154.256	183.076	150.882	64.5258		151.967	223.859	191.744	77.8505	104.416	125.812	145.261	83.5642
Glyma.09G115800	phosphatases	flat	237.422	262.241	196.383	345.682	210.724	178.059	339.647		205.393	166.346	232.468	280.06	241.392	175.277	154.786	248.371
Glyma.16G220700	phosphatases	flat	114.687	104.65	136.565	161.69	165.142	64.6636	70.1984		85.4815	43.3561	31.3917	176.933	94.3112	59.1425	84.5371	106.776
Glyma.05G138400	phosphatases	flat	43.2591	51.7095	71.1042	25.0898	25.4064	98.4011	70.1984		72.4218	61.0525	154.413	75.8284	31.4371	74.1969	53.5798	66.155
Glyma.06G170400	phosphatases	flat	0	0	0	0	4.48348	1.87431	0		4.74897	30.9687	0	13.1436	3.36826	0	9.5253	0
Glyma.02G117000	phosphatases	flat	268.609	279.477	281.031	220.233	218.943	204.299	210.595		344.3	322.959	227.377	193.11	225.673	338.725	290.522	228.641
Glyma.08G231000	phosphatases	flat	198.187	171.134	99.3201	175.629	166.636	110.584	148.197		173.337	122.105	113.689	103.127	197.604	98.9292	110.732	123.025
Glyma.02G253900	phosphatases	flat	57.3435	76.333	34.9878	46.4626	69.494	105.898	74.4528		113.975	45.1258	81.4486	74.8174	44.9101	97.8539	72.6304	94.0097
Glyma.13G351600	phosphatases	flat	143.862	16.0053	180.582	48.3211	54.5491	57.1663	132.597		60.5494	197.315	548.93	77.8505	62.8741	46.2387	66.6771	178.734
Glyma.05G047900	phosphatases	flat	329.977	522.019	477.414	385.639	329.536	389.856	399.209		356.173	412.326	576.928	553.042	447.978	415.073	440.545	480.494
Glyma.11G226700	phosphatases	flat	120.723	92.3383	106.092	134.742	120.307	114.333	108.488		155.529	124.759	106.901	164.8	90.9429	143.017	126.21	118.383
Glyma.08G093300	phosphatases	flat	354.121	158.822	279.902	310.37	242.108	287.706	462.317		200.644	421.174	738.977	309.38	235.778	246.248	294.094	511.83
Glyma.03G194100	phosphatases	flat	11.0663	17.2365	21.4441	9.29252	9.71422	8.43438	12.7633		11.8724	6.19373	16.12	6.06627	15.7185	4.30127	5.95332	9.28491
Glyma.05G020500	phosphatases	flat	404.423	409.982	457.098	369.842	401.272	337.375	297.811		359.734	309.687	407.243	336.678	464.819	333.348	316.716	307.563
Glyma.18G001300	phosphatases	flat	134.808	35.7042	49.66	129.166	86.6807	40.2976	28.363		67.6728	29.199	111.143	54.5964	40.4191	29.0336	54.7705	11.6061
Glyma.14G024700	phosphatases	flat	761.562	927.077	863.408	777.784	886.983	863.118	855.853		623.302	712.279	811.941	862.422	696.106	1024.78	1019.21	820.554
Glyma.19G256000	phosphatases	flat	23.1386	18.4677	18.0582	19.5143	15.6922	24.366	18.4359		20.1831	25.6598	29.6948	16.1767	29.1916	16.1298	16.6693	38.3002
Glyma.06G170300	phosphatases	flat	1963.76	1186.86	4283.18	966.422	1364.47	2762.73	1544.36		1491.18	9661.34	1420.26	4204.94	1918.78	1137.69	2452.77	1630.66
Glyma.17G109400	phosphatases	flat	3800.77	4892.7	3836.24	3826.66	3783.31	4648.28	3297.2		4965.05	5256.71	3084.87	4271.67	3052.76	4832.48	5818.77	2867.88
Glyma.08G351000	phosphatases	flat	173.037	162.515	179.453	157.044	185.317	208.048	179.396		187.584	145.11	184.956	181.988	161.676	219.365	198.841	246.05
Glyma.04G195600	phosphatases	flat	1107.64	1037.88	999.973	1149.48	1082.76	1180.81	1106.16		1182.49	1070.63	1018.11	1134.39	1297.9	1086.07	935.861	1342.83
Glyma.18G293800	phosphatases	flat	238.428	275.784	227.985	280.634	256.306	209.922	331.847		181.648	200.854	214.651	256.805	330.089	258.076	242.895	272.744
Glyma.05G145600	phosphatases	flat	8.04821	18.4677	20.3155	19.5143	14.9449	13.1201	10.6361		17.8086	34.5079	10.1811	7.07732	17.964	13.9791	36.9106	11.6061
Glyma.02G290100	phosphatases	flat	492.953	668.53	461.613	472.989	496.172	584.784	577.896		417.909	564.515	481.904	522.71	417.664	588.199	714.398	467.727
Glyma.19G193900	phosphatases	flat	37.223	27.0859	27.0873	32.5238	29.1426	15.9316	27.6539		28.4938	23.0053	24.6043	19.2099	50.5239	17.2051	25.0039	13.9274
Glyma.08G102400	phosphatases	flat	19.1145	18.4677	0	13.0095	9.71422	17.8059	7.09075		21.3704	21.2357	4.24212	13.1436	14.5958	25.8076	27.3852	0
Glyma.07G014600	phosphatases	flat	28.1687	13.543	21.4441	27.8776	21.6702	24.366	6.38167		85.4815	16.8116	8.48423	19.2099	14.5958	7.52722	7.14398	6.96368
Glyma.01G005700	phosphatases	flat	0	13.543	0	0	0	10.3087	2.12722		17.8086	7.96337	0	0	0	10.7532	7.14398	0
Glyma.13G060200	phosphatases	flat	5.03013	13.543	4.51455	0	4.48348	3.74861	9.21797		2.37448	0	0	2.02209	17.964	0	5.95332	8.12429
Glyma.13G161900	phosphatases	flat	213.278	180.983	346.492	238.818	213.713	199.614	45.3808		218.453	386.666	105.204	237.596	160.554	133.339	363.152	45.2639
Glyma.18G132500	phosphatases	flat	1037.21	907.378	757.316	735.967	949.004	787.209	765.8		776.457	841.463	813.638	772.439	1082.33	766.702	948.958	901.797
Glyma.08G093500	phosphatases	flat	583.495	614.358	1028.19	634.679	675.512	636.327	670.784		867.874	775.986	498.873	971.615	946.48	502.173	573.9	529.24
Glyma.20G026800	phosphatases	flat	1052.3	1494.65	1165.88	1231.26	1373.44	1413.23	1141.61		1428.25	982.149	1286.21	1171.8	1100.3	1522.65	1415.7	1384.61
Glyma.10G117600	phosphatases	flat	2.01205	2.46236	1.12864	1.8585	1.49449	4.68577	2.8363		3.56173	2.65446	2.54527	1.01105	2.2455	3.22595	3.57199	2.32123
Glyma.07G125900	phosphatases	flat	241.446	238.848	188.482	240.676	234.636	175.248	115.579		176.899	266.331	267.253	189.065	154.94	156.996	216.701	126.507
Glyma.13G280500	phosphatases	flat	6.03616	0	6.77182	0	2.24174	0	3.54537		0	2.65446	5.09054	0	5.61376	0	2.38133	2.32123
Glyma.18G030500	phosphatases	flat	97.5846	126.811	119.636	164.478	125.538	78.7209	89.3434		134.158	95.5605	94.175	150.646	108.907	117.21	98.825	106.776
Glyma.08G200200	phosphatases	flat	20615.5	14811.1	20024.3	15644.9	18256.7	22433.6	7201.36		19335.4	52095.5	9841.71	20757.8	12208.8	16842.7	23232.2	5067.24
Glyma.03G194200	phosphatases	flat	7.04219	6.15589	11.2864	1.8585	0	3.74861	8.50889		5.93621	3.53928	3.39369	2.02209	6.73651	9.67786	2.38133	9.28491
Glyma.02G005800	phosphate	up	16.0964	23.3924	67.7182	22.302	27.6482	69.3493	45.3808		17.8086	82.2882	346.157	203.22	62.8741	168.825	90.4904	60.3519
Glyma.20G021600	phosphate	up	203.217	240.08	203.155	157.973	180.834	274.586	311.284		248.134	325.613	421.666	324.546	236.901	336.574	277.424	416.66
Glyma.10G186400	phosphate	down	54.3254	41.86	36.1164	54.8259	67.9995	27.1774	35.4537		35.6173	15.9267	17.8169	12.1325	34.8053	11.8285	10.716	44.1033
Glyma.10G200200	phosphate	up	273.639	235.155	334.077	317.804	281.712	255.843	393.536		260.006	345.079	470.875	400.374	342.439	394.642	358.39	463.085
Glyma.10G006700	phosphate	up	222.332	153.897	189.611	106.864	76.9665	160.253	283.63		110.414	268.985	1774.05	369.032	159.431	422.6	321.479	398.09
Glyma.10G186500	phosphate	up	1975.84	3256.47	2124.1	956.2	1474.32	3201.32	2417.94		3997.45	3532.2	3511.62	3599.32	1209.2	4201.27	3928	3452.82
Glyma.18G144100	phosphate	down	13.0783	6.15589	7.90046	22.302	18.6812	24.366	14.8906		8.3107	8.84819	6.78739	0	0	8.60254	4.76265	8.12429
Glyma.07G144700	phosphate	up	348.085	347.192	282.159	270.412	416.217	801.266	198.541		813.261	1363.51	268.102	335.667	203.218	820.467	1394.27	175.253
Glyma.07G222700	phosphate	up	47.2833	61.5589	54.1746	34.3823	53.8018	54.3549	134.724		48.6769	68.1311	185.805	116.27	55.0149	101.08	76.2024	167.128
Glyma.20G204000	phosphate	up	178.067	259.779	214.441	118.944	159.164	287.706	367.301		292.062	249.519	586.26	345.777	111.152	403.244	334.576	544.328
Glyma.20G190300	phosphate	up	175.049	134.198	202.026	163.548	153.186	148.07	214.141		167.401	246.865	291.009	246.695	132.485	209.687	248.849	277.387
Glyma.14G188000	phosphate	up	61.3676	28.3171	48.5314	7.43401	80.7027	10.3087	147.487		13.0597	178.733	77.2065	186.032	16.8413	297.863	241.705	315.687
Glyma.17G000300	phosphate	up	236.416	294.251	227.985	250.898	258.548	284.895	270.866		356.173	376.048	269.799	269.949	204.341	267.754	401.253	293.635
Glyma.03G162800	phosphate	up	528.164	565.111	799.075	557.551	503.645	552.92	858.689		548.506	671.578	2468.91	776.483	508.607	772.078	733.448	1152.49
Glyma.02G224200	phosphate	flat	303.82	395.208	328.433	305.724	290.679	360.804	351.701		314.619	312.341	274.041	327.579	286.302	334.424	264.327	347.023
Glyma.14G123500	phosphate	flat	213.278	83.7201	317.147	13.0095	257.053	11.2458	746.655		18.9959	393.745	341.066	784.571	71.8562	1015.1	558.421	836.802
Glyma.17G108300	phosphate	flat	167	128.042	181.711	147.751	180.834	180.871	164.505		220.827	185.812	146.777	163.789	114.521	223.666	213.129	235.604
Glyma.13G040200	phosphate	flat	97.5846	52.9406	119.636	3.71701	92.6587	3.74861	316.956		10.6852	183.158	112.84	321.512	29.1916	310.767	219.082	363.272
Glyma.16G146700	phosphate	flat	8.04821	68.946	31.6018	53.8966	9.71422	34.6747	38.9991		79.5452	28.3142	44.118	180.977	6.73651	36.5608	22.6226	62.6731
Glyma.10G036800	phosphate	flat	589.532	1244.72	1256.17	500.867	957.224	1625.02	462.317		1400.95	3559.63	326.643	1043.4	879.115	1493.62	1819.33	225.159
Glyma.14G190900	phosphate	flat	138.832	193.295	158.009	150.539	142.724	214.608	156.705		194.708	203.508	132.354	185.021	138.099	234.419	207.175	146.237
Glyma.01G157100	phosphate	flat	30.1808	32.0106	44.0169	38.0993	25.4064	38.4233	48.9261		48.6769	30.9687	52.6022	36.3976	43.7873	44.088	32.1479	49.9064
Glyma.11G175800	phosphate	flat	59.3556	99.7254	33.8591	31.5946	23.9119	113.396	55.3078		94.9794	99.9846	26.3011	86.9499	26.9461	80.6488	94.0624	48.7458
Glyma.16G050100	phosphate	flat	93.5605	98.4942	115.121	115.227	63.516	51.5434	82.9617		85.4815	96.4453	124.718	95.0383	113.398	84.9501	79.7744	96.3309
Glyma.20G204100	phosphate	flat	2.01205	3.69353	2.25727	0	1.49449	8.43438	2.12722		0	4.4241	1.69685	4.04418	0	3.22595	0	0
Glyma.08G282100	phosphate	flat	13.0783	12.3118	5.64319	9.29252	11.956	5.62292	9.21797		4.74897	10.6178	10.1811	11.1215	10.1048	2.15064	3.57199	12.7667
Glyma.16G050000	phosphate	flat	1106.63	1048.96	1240.37	1535.12	1141.05	966.205	1214.64		1362.95	1090.98	1656.12	1203.14	1182.26	1051.66	1189.47	1036.43
Glyma.11G087800	phosphate	flat	18.1085	16.0053	36.1164	25.0898	30.6371	16.8688	29.7811		8.3107	38.932	28.8464	40.4418	32.5598	22.5817	17.8599	46.4245
Glyma.18G066000	phosphate	flat	6.03616	0	6.77182	10.2218	5.97798	0	0		0	12.3875	0	7.07732	6.73651	4.30127	5.95332	6.96368
Glyma.19G101100	phosphate	flat	2228.35	2634.72	2487.52	2725.5	2465.92	2254.79	2589.54		2392.29	2414.67	3307.15	2587.26	2538.54	2377.53	2340.84	2374.61
Glyma.07G274200	phosphate	flat	141.85	168.671	153.495	150.539	133.01	110.584	138.979		140.095	116.796	197.683	117.281	170.658	118.285	130.973	121.864
Glyma.13G162900	phosphate	flat	197.181	155.128	171.553	141.246	211.471	215.545	211.304		186.397	138.917	146.777	181.988	174.027	218.289	202.413	268.102
Glyma.19G164300	phosphate	flat	105.633	274.553	356.649	359.62	206.988	88.0924	241.794		274.253	96.4453	436.09	302.303	363.772	135.49	97.6344	170.61
Glyma.19G263100	potassium	up	4119.68	2288.76	4004.41	2455.08	2923.98	5647.29	12562		4024.75	6575.98	17283.2	7087.43	3418.78	8662.76	7695.26	15309.6
Glyma.03G264100	potassium	up	169.012	73.8707	160.267	57.6136	138.988	322.381	602.004		106.852	276.948	669.406	394.308	93.1884	550.563	451.261	741.632
Glyma.02G033600	potassium	up	831.984	1515.58	1247.14	727.604	770.412	2085.17	650.93		1960.14	1920.06	814.486	1237.52	562.499	2037.73	2842.11	810.108
Glyma.01G002300	potassium	up	118.711	45.5536	121.893	40.8871	97.8894	208.048	853.017		180.461	420.289	1466.08	353.866	13.473	482.818	410.779	1373.01
Glyma.01G031800	potassium	up	749.49	1992.05	1172.65	492.503	786.851	3024.19	782.818		2922.99	1953.68	836.545	1146.53	586.077	2594.74	3545.79	761.362
Glyma.06G143800	potassium	down	574.441	476.466	700.884	590.075	495.425	382.359	387.155		433.343	431.792	403.001	558.097	565.867	222.591	273.852	366.754
Glyma.18G136500	potassium	up	123.741	158.822	110.606	41.8163	56.0436	170.562	140.397		204.206	247.749	253.679	152.668	40.4191	277.432	204.794	154.362
Glyma.14G093900	potassium	down	699.189	637.75	572.219	630.962	762.94	466.702	553.787		521.199	468.954	498.024	532.821	808.382	462.387	439.355	536.203
Glyma.02G299700	potassium	down	355.127	302.87	344.234	448.829	385.58	244.597	354.537		255.257	264.561	312.22	340.722	373.877	273.131	275.043	327.293
Glyma.08G086300	potassium	down	267.603	268.397	356.649	282.493	303.382	295.203	377.228		194.708	257.482	312.22	328.59	311.002	304.315	254.802	290.153
Glyma.06G271600	potassium	down	1317.89	588.503	901.781	1745.13	2245.48	1403.86	2106.66		1493.55	484.881	368.216	1138.44	1173.28	800.036	715.588	2038.04
Glyma.10G119600	potassium	up	83.5002	80.0266	41.7596	91.0667	66.505	103.087	86.5071		105.665	115.911	89.0844	121.325	89.8202	96.7786	116.685	88.2066
Glyma.02G285700	potassium	down	67.4038	70.1771	62.0751	58.5429	80.7027	59.9778	60.2713		39.179	42.4713	62.7833	59.6517	61.7514	51.6152	57.1518	48.7458
Glyma.08G288500	potassium	up	110.663	119.424	153.495	124.52	153.186	179.933	168.051		173.337	221.205	193.44	164.8	98.8022	226.892	167.883	192.662
Glyma.13G170700	potassium	down	1211.26	908.609	1094.78	1130.9	1253.88	939.965	1253.64		815.636	693.698	693.162	1096.98	1391.09	971.012	728.686	1290.6
Glyma.08G232100	potassium	down	38.229	17.2365	69.9755	69.6939	45.5821	44.0462	65.2349		14.2469	24.7749	20.3622	20.2209	41.5418	44.088	33.3386	64.9943
Glyma.18G230100	potassium	flat	1559.34	2623.64	1749.39	1433.84	1587.9	2846.13	1362.84		2476.59	2561.55	1493.22	1831	1461.82	2778.62	3791.07	1269.71
Glyma.08G056100	potassium	flat	854.117	1060.04	977.4	866.992	783.862	1276.4	723.256		1346.33	1396.24	987.565	956.449	440.119	1372.11	1858.62	724.223
Glyma.04G221600	potassium	flat	1106.63	932.002	1268.59	1178.29	1241.18	805.952	762.964		922.487	983.919	817.88	759.295	1462.95	801.112	747.736	770.647
Glyma.08G179100	potassium	flat	563.375	599.584	644.452	645.83	661.314	579.161	616.186		633.987	491.959	534.507	499.456	574.849	537.659	595.332	618.607
Glyma.05G036000	potassium	flat	71.4279	50.4783	57.5605	61.3306	51.5601	79.658	83.6708		70.0473	81.4034	59.3896	58.6406	101.048	82.7995	95.253	87.046
Glyma.16G203200	potassium	flat	288.73	277.015	311.504	267.625	289.185	181.808	265.194		208.955	227.399	285.919	256.805	323.353	170.976	177.409	331.935
Glyma.12G133400	potassium	flat	164.988	51.7095	137.694	223.95	315.338	173.373	234.704		176.899	93.7908	52.6022	135.48	220.059	64.5191	88.1091	337.738
Glyma.08G064100	potassium	flat	432.591	357.042	387.123	374.488	461.799	364.553	265.903		318.181	465.415	335.127	331.623	388.472	310.767	364.343	198.465
Glyma.09G262000	potassium	flat	813.876	1035.42	867.922	663.486	776.39	1137.7	672.912		952.168	1285.64	712.675	836.134	663.547	1074.24	1416.89	601.198
Glyma.08G091900	potassium	flat	178.067	460.46	275.388	476.706	251.822	253.031	497.77		269.504	150.419	235.013	431.716	302.02	297.863	155.977	347.023
Glyma.19G105900	potassium	flat	708.243	917.227	1144.44	1366.93	1283.02	971.828	1447.93		762.21	752.981	1181.01	1159.67	1096.93	1052.74	956.102	1238.37
Glyma.06G074600	potassium	flat	0	2.46236	3.38591	3.71701	2.98899	0	5.6726		2.37448	4.4241	3.39369	9.09941	2.2455	12.9038	0	11.6061
Glyma.04G073500	potassium	flat	9.05424	4.92471	13.5436	3.71701	11.956	0	20.5632		5.93621	15.0419	6.78739	31.3424	0	29.0336	22.6226	30.1759
Glyma.19G010900	potassium	flat	2061.35	1667.01	1446.91	1801.82	2283.59	2006.45	2485.31		1080.39	1213.97	1682.42	1641.94	2104.04	2082.89	1451.42	3236.95
Glyma.08G119100	potassium	flat	469.814	546.643	507.887	577.995	488.7	521.057	593.495		421.471	566.284	655.831	653.135	560.253	559.165	635.814	588.431
Glyma.02G154200	potassium	flat	0	0	2.25727	0	1.49449	2.81146	4.25445		0	0	4.24212	7.07732	6.73651	2.15064	0	8.12429
Glyma.08G288400	potassium	flat	1273.63	1292.74	1462.71	1442.2	1350.28	1204.24	1230.95		1362.95	1405.98	1343.05	1396.25	1412.42	1355.98	1327.59	1421.75
Glyma.07G184800	potassium	flat	151.91	204.376	177.196	148.68	165.889	299.889	176.56		225.576	249.519	124.718	202.209	130.239	197.858	148.833	129.989
Glyma.19G011100	potassium	flat	13.0783	4.92471	11.2864	15.7973	6.72523	12.183	9.92704		9.49794	10.6178	14.4232	20.2209	13.473	18.2804	5.95332	18.5698
Glyma.07G073700	potassium	flat	81.4882	67.7148	99.3201	53.8966	65.7578	44.0462	80.8345		73.609	34.5079	44.118	101.105	126.871	62.3684	30.9572	59.1913
Glyma.07G185100	potassium	flat	25.1507	27.0859	25.9587	16.7265	29.1426	25.3031	28.363		23.7448	24.7749	31.3917	22.243	14.5958	27.9583	11.9066	10.4455
Glyma.02G228500	potassium	flat	15.0904	29.5483	7.90046	12.0803	14.1977	16.8688	7.79982		21.3704	25.6598	8.48423	17.1878	7.85927	27.9583	29.7666	6.96368
Glyma.05G089700	potassium	flat	116.699	100.957	99.3201	126.378	138.988	121.83	102.816		151.967	101.754	78.0549	104.138	106.661	105.381	90.4904	100.973
Glyma.16G046200	potassium	flat	738.424	773.18	984.172	788.935	777.137	906.227	1214.64		865.5	699.892	884.905	825.013	682.633	832.296	851.324	1164.1
Glyma.20G077200	potassium	flat	571.423	472.772	471.77	605.872	513.359	349.558	477.916		400.101	359.237	694.01	513.611	579.34	332.273	353.627	464.245
Glyma.12G170500	potassium	flat	189.133	272.09	301.346	150.539	205.493	253.969	282.921		360.922	151.304	153.565	279.048	184.131	139.791	229.798	277.387
Glyma.05G127500	potassium	flat	47.2833	59.0965	79.0046	64.1184	79.9555	104.024	82.9617		74.7963	60.1677	39.8759	55.6075	51.6466	77.4229	102.397	78.9217
Glyma.14G126500	potassium	flat	1162.97	2853.87	1279.87	454.404	1200.08	4061.62	178.687		3911.96	4363.93	390.275	1137.43	68.4879	3544.25	6091.43	24.3729
Glyma.14G028700	potassium	flat	6.03616	12.3118	0	2.78776	2.24174	6.56007	0		5.93621	11.5026	1.69685	0	0	12.9038	21.4319	0
Glyma.05G010600	potassium	flat	470.82	402.595	448.069	497.15	603.776	460.142	307.029		652.983	469.839	396.214	459.015	398.577	452.709	675.106	295.956
Glyma.14G212500	potassium	flat	113.681	80.0266	208.798	128.237	84.439	79.658	150.324		84.2942	103.524	254.527	160.756	99.925	87.1007	152.405	203.107
Glyma.13G217800	potassium	flat	2.01205	7.38707	0	0	5.23073	6.56007	3.54537		3.56173	3.53928	6.78739	0	0	2.15064	0	0
Glyma.U041300	potassium	flat	281.687	201.913	161.395	196.072	191.295	179.933	193.577		198.269	192.891	173.078	194.121	245.883	145.168	123.829	226.32
Glyma.09G152300	potassium	flat	259.555	238.848	294.574	228.596	286.943	185.556	236.831		155.529	222.974	311.371	220.408	374.999	203.235	213.129	255.335
Glyma.10G124800	potassium	flat	386.314	275.784	325.048	387.498	405.008	211.797	296.393		780.018	237.132	469.178	288.148	425.523	179.578	175.027	269.262
Glyma.05G222500	potassium	flat	89.5364	59.0965	46.2741	78.0571	82.9445	72.1608	56.0169		87.8559	56.6284	77.2065	62.6848	101.048	59.1425	73.8211	53.3882
Glyma.08G064600	potassium	flat	300.802	497.396	455.969	307.582	310.855	714.111	317.665		461.837	522.928	260.466	449.915	259.356	508.625	628.67	262.299
Glyma.17G118300	potassium	flat	46.2772	28.3171	99.3201	60.4014	64.2633	74.9723	46.7989		29.6811	88.4819	65.3286	80.8836	62.8741	40.8621	35.7199	63.8337
Glyma.05G089400	potassium	flat	238.428	221.612	156.881	212.799	201.01	220.231	189.323		222.014	195.545	178.169	149.635	193.113	189.256	201.222	208.91
Glyma.08G019600	potassium	flat	361.164	446.918	399.538	378.205	328.789	381.421	366.592		396.539	338.001	403.001	352.855	336.826	412.922	359.58	342.381
Glyma.05G209000	potassium	flat	272.633	283.171	542.875	311.299	219.691	325.192	406.3		351.424	302.608	426.757	442.838	262.724	321.52	350.055	456.121
Glyma.05G131800	potassium	flat	363.176	339.805	352.135	341.965	316.086	260.529	271.576		320.555	338.886	330.885	292.192	341.317	282.809	296.475	265.78
Glyma.05G213100	potassium	flat	463.778	395.208	441.297	505.513	511.864	434.839	471.535		506.953	365.43	374.155	441.827	479.415	458.085	427.448	514.152
Glyma.02G243400	potassium	flat	309.856	241.311	320.533	366.125	372.129	279.272	331.138		227.951	267.215	403.001	360.943	325.598	277.432	331.004	341.22
Glyma.03G014000	potassium	flat	0	4.92471	12.415	6.50476	0	6.56007	3.54537		14.2469	10.6178	1.69685	9.09941	0	10.7532	8.33464	0
Glyma.05G247500	potassium	flat	443.658	733.782	462.741	479.494	555.205	487.32	366.592		658.92	745.903	290.161	408.462	414.296	596.801	675.106	347.023
Glyma.09G052700	potassium	flat	1085.5	763.33	1085.75	1024.96	1010.28	982.137	1617.4		923.675	891.898	1559.4	957.46	1440.49	993.594	828.701	1359.08
Glyma.02G154100	potassium	flat	0	0	0	0	0	0	4.96352		0	0	0	0	0	3.22595	0	8.12429
Glyma.15G094600	potassium	flat	0	0	0	1.8585	3.73624	1.87431	0.709075		1.18724	1.76964	1.69685	0	0	0	0	2.32123
Glyma.08G015700	potassium	flat	209.254	328.724	480.8	306.653	227.163	233.351	516.915		354.985	244.21	407.243	482.269	214.446	273.131	309.572	536.203
Glyma.08G029300	potassium	flat	297.784	160.053	281.031	249.039	274.24	263.34	251.012		243.385	270.755	195.986	258.828	306.511	237.645	221.463	253.014
Glyma.05G117500	potassium	flat	894.358	945.545	901.781	796.369	768.918	978.388	682.839		942.671	909.594	685.526	816.925	849.924	992.518	1007.3	724.223
Glyma.08G082200	potassium	flat	147.886	89.876	112.864	131.024	157.669	143.384	161.669		154.342	130.953	122.173	124.359	135.853	138.716	139.308	138.113
Glyma.17G229700	potassium	flat	247.483	226.537	283.288	236.959	271.998	149.945	226.904		251.695	206.163	220.59	182.999	323.353	202.16	221.463	203.107
Glyma.03G223900	potassium	flat	47.2833	43.0912	54.1746	60.4014	62.0215	48.732	80.1254		46.3025	31.8535	103.508	45.497	43.7873	60.2178	64.2958	58.0307
Glyma.07G042500	potassium	flat	4.02411	8.61824	0	2.78776	0	0	0		2.37448	1.76964	6.78739	0	5.61376	0	2.38133	0
Glyma.15G159000	potassium	flat	752.508	739.938	867.922	669.061	840.653	794.706	986.323		628.051	621.143	992.655	1034.3	794.909	838.748	626.289	1179.18
Glyma.02G067700	potassium	flat	0	3.69353	2.25727	3.71701	2.98899	3.74861	2.12722		8.3107	4.4241	4.24212	2.02209	0	5.37659	0	0
Glyma.15G053400	potassium	flat	515.086	602.046	584.634	630.962	677.753	682.248	577.896		553.255	682.196	556.566	546.975	636.601	708.634	672.725	508.349
Glyma.14G014100	potassium	flat	235.41	198.22	227.985	209.082	210.724	286.769	360.21		208.955	224.744	227.377	258.828	241.392	232.269	266.709	326.132
Glyma.10G020000	potassium	flat	9.05424	3.69353	5.64319	3.71701	7.47247	4.68577	2.12722		3.56173	5.30891	5.09054	8.08836	3.36826	6.45191	0	8.12429
Glyma.08G072500	potassium	flat	521.122	393.977	514.659	477.635	458.81	453.582	454.517		449.965	496.384	432.696	463.059	490.643	503.249	488.172	431.748
Glyma.19G221000	potassium	flat	276.657	209.3	218.956	281.563	251.075	192.116	281.503		194.708	222.974	239.255	201.198	302.02	258.076	267.899	239.086
Glyma.13G170800	potassium	flat	4.02411	9.84942	0	0	2.98899	15.9316	2.8363		5.93621	0	4.24212	7.07732	0	5.37659	7.14398	6.96368
Glyma.11G169900	potassium	flat	4.02411	2.46236	0	0	0	5.62292	5.6726		0	5.30891	8.48423	2.02209	0	0	0	4.64245
Glyma.08G187600	potassium	flat	22.1326	16.0053	12.415	21.3728	11.2087	6.56007	17.7269		10.6852	22.1205	22.9074	13.1436	6.73651	15.0544	19.0506	11.6061
Glyma.05G196500	mycorrhizal transport marker	up	154.928	68.946	159.138	65.9769	76.9665	159.316	490.68		85.4815	303.493	861.15	281.071	76.3472	347.328	295.284	540.846
Glyma.10G168100	mycorrhizal transport marker	up	29.1748	22.1612	22.5727	23.2313	15.6922	37.4861	24.8176		36.8045	31.8535	126.415	28.3093	25.8233	55.9165	41.6732	34.8184
Glyma.09G281600	mycorrhizal transport marker	flat	179.073	40.6289	129.793	6.50476	115.076	14.0573	346.028		18.9959	253.058	197.683	401.385	50.5239	494.646	373.868	593.073
Glyma.02G043700	mycorrhizal transport marker	flat	3.01808	0	4.51455	0	0	0	4.25445		0	0	4.24212	8.08836	0	15.0544	8.33464	5.80307
Glyma.19G244400	mycorrhizal transport marker	flat	0	0	11.2864	0	8.96697	0	17.0178		3.56173	10.6178	14.4232	22.243	0	13.9791	8.33464	13.9274
Glyma.14G188000	mycorrhizal transport marker	up	61.3676	28.3171	48.5314	7.43401	80.7027	10.3087	147.487		13.0597	178.733	77.2065	186.032	16.8413	297.863	241.705	315.687
Glyma.14G123500	mycorrhizal transport marker	flat	213.278	83.7201	317.147	13.0095	257.053	11.2458	746.655		18.9959	393.745	341.066	784.571	71.8562	1015.1	558.421	836.802
Glyma.13G040200	mycorrhizal transport marker	flat	97.5846	52.9406	119.636	3.71701	92.6587	3.74861	316.956		10.6852	183.158	112.84	321.512	29.1916	310.767	219.082	363.272

## Sheet: Maize transport genes
												control																	basalt-treated
GeneID	transport_classes	alias	up/down	P7	P11	P12	P13	P20	P21	P22	P23	P24	P25	P32	P5	P6	P29	P30	P31		P8	P9	P14	P15	P16	P17	P18	P19	P2	P3	P4	P10	P26	P28	P1	P27
Zm00001d012261.RefGen_V4	ammonium	NA	flat	719.674	126.383	188.371	125.623	111.045	233.622	310.302	369.464	385.117	173.847	43.6329	1732.63	94.147	89.8382	135.098	378.975		2170.54	541.348	178.299	123.12	311.659	490.965	179.954	570.487	119.976	113.963	406.401	276.088	86.2242	89.5767	107.029	621.745
Zm00001d034782.RefGen_V4	ammonium	NA	flat	1109.8	1600.5	1310.25	1480.09	1532.42	1290.69	1656	1708.13	1782.15	1802.27	1496.12	798.956	1355.04	1707.95	5491.58	4226.95		931.212	1227.63	1828.06	1345.11	1443.53	1401.85	1319.66	1222.33	1800.57	1718.95	1084.05	1542.84	1437.48	1886.83	1611.57	1284.02
Zm00001d017249.RefGen_V4	ammonium	NA	flat	358.919	159.307	87.2261	170.961	86.7206	103.111	122.432	170.125	99.3849	87.7212	98.9012	78.4898	76.2142	83.7129	132.414	203.249		127.14	216.923	158.265	46.0261	111.608	78.3358	37.3489	67.635	113.466	146.016	98.0311	137.566	41.8803	77.1884	178.966	171.005
Zm00001d013270.RefGen_V4	ammonium	NA	flat	33.0462	59.4745	5.56762	59.5057	43.3603	55.5212	52.7724	43.8201	49.6925	55.8226	31.0278	38.6591	21.2952	43.8982	125.256	85.7457		75.5965	47.032	49.0822	5.75326	17.8994	28.2373	43.0078	55.8724	42.7821	24.9295	46.6361	56.364	51.7345	34.306	39.4777	47.4464
Zm00001d025831.RefGen_V4	ammonium	NA	flat	348.821	451.369	308.075	294.695	269.68	343.222	384.183	367.745	362.529	317.391	355.85	267.1	236.488	373.645	945.683	1078.7		274.896	423.288	520.873	246.239	272.702	333.383	323.691	405.81	395.27	460.602	257.926	363.977	219.256	444.072	452.678	312.355
Zm00001d038412.RefGen_V4	ammonium	NA	flat	460.811	559.697	445.41	473.212	287.659	467.244	505.559	534.433	562.428	582.947	502.263	414.707	422.541	297.079	764.957	937.91		538.339	673.805	700.173	694.994	498.023	493.698	550.048	426.395	378.529	452.292	442.567	478.616	518.577	547.942	586.903	498.187
Zm00001d003025.RefGen_V4	ammonium	NA	flat	2.75385	0	0	7.55628	0	5.76844	5.27724	2.57765	6.77624	0	1.93924	2.34298	0	6.12533	16.1044	2.11718		2.2908	5.75902	4.00671	0	2.10581	0	5.65893	0	0	0	5.71055	8.59789	4.9271	4.76472	7.89555	0
Zm00001d016771.RefGen_V4	ammonium	NA	flat	946.407	826.271	697.809	754.684	582.72	685.002	1094.5	962.324	1054.84	1083.76	790.24	857.53	787.921	652.348	1231.98	1294.65		1076.68	1057.74	1072.8	757.129	823.371	705.933	909.955	690.073	852.852	787.059	718.577	824.442	1044.54	927.214	909.743	842.173
Zm00001d033053.RefGen_V4	molybdate	NA	flat	45.8975	5.31022	23.1984	9.44535	11.6333	19.4685	8.44358	4.29609	9.03499	4.78479	8.72657	10.5434	5.60399	3.06267	0	2.11718		27.4896	23.9959	11.0185	27.6156	27.3755	19.1285	7.9225	3.92087	2.79014	5.93559	7.61406	16.2405	7.39065	2.85883	10.5274	5.9308
Zm00001d032435.RefGen_V4	molybdate	OsMOT2;1	flat	172.575	112.577	81.6585	103.899	181.902	161.516	159.373	109.121	176.182	126	250.162	195.639	134.496	147.008	126.151	214.894		108.813	137.257	139.233	102.408	131.613	112.038	173.163	148.013	162.758	172.132	200.821	177.69	174.912	182.012	160.543	144.316
Zm00001d044068.RefGen_V4	molybdate	NA	flat	704.986	1880.88	1808.55	1732.28	1547.22	1282.76	1100.83	1225.24	1561.92	1657.13	1294.44	814.185	558.157	1725.3	995.786	599.161		1309.19	923.362	2023.39	1926.19	970.777	2074.08	1650.14	1124.31	606.39	993.618	1010.77	836.862	1638.26	1024.41	1052.74	1235.58
Zm00001d009399.RefGen_V4	nitrate	npf8	flat	271.713	1611.12	1095.89	726.347	1413.97	1160.18	1054.39	124.587	35.0106	57.4175	49.4506	89.0332	211.831	953.51	4.47343	0		225.644	167.971	470.789	186.406	521.187	431.758	940.514	1772.23	75.3337	174.506	209.387	202.528	187.23	60.0354	170.193	126.524
Zm00001d044529.RefGen_V4	nitrate	npf7	flat	0	0	2.78381	0	2.11514	15.1422	4.22179	0	0	0	10.6658	23.4298	0	6.12533	0	0		0	17.277	3.00504	0	3.15871	1.82176	3.39536	3.92087	2.79014	0	9.51758	0	2.46355	0	0	2.9654
Zm00001d051637.RefGen_V4	nitrate	NA	flat	10.0975	0	11.1352	0	63.4541	81.4792	0	0	0	0	80.4784	17.5723	0	95.9635	0	0		0	44.1525	0	0	109.502	9.10881	0	0	15.8108	0	10.4693	9.55321	0	0	3.50913	9.88466
Zm00001d017666.RefGen_V4	nitrate	NA	flat	125.759	20.1788	26.9102	59.5057	218.917	855.892	273.361	52.4123	251.85	45.4555	78.5392	2266.83	126.65	79.6293	36.6821	182.077		234.807	333.063	97.1628	75.943	223.216	92.9099	347.458	154.874	226.001	62.9173	416.87	238.83	56.6616	69.5649	31.5822	542.668
Zm00001d000071.RefGen_V4	nitrate	nrt6; NRT1/ PTR FAMILY 8.3	down	22.0308	22.3029	38.0454	33.0587	31.7271	19.4685	21.1089	6.01452	14.6819	19.1392	25.2101	19.9153	16.812	51.0444	72.4696	93.1558		4.58161	3.83934	18.0302	24.1637	22.111	23.6829	24.8993	33.3274	35.3417	20.181	14.2764	12.4192	16.0131	22.8706	23.6866	22.7347
Zm00001d007255.RefGen_V4	nitrate	npf13;NRT1/ PTR family 4;4	flat	773.833	745.555	771.116	783.02	531.957	1054.9	607.938	884.135	1132.76	1055.84	1602.78	1283.95	802.491	1566.04	799.85	1297.83		887.686	1003.03	1223.05	640.913	869.698	608.469	1086.51	797.897	1388.56	1373.5	1244.9	1311.66	1023.6	1193.08	1702.81	1248.43
Zm00001d027285.RefGen_V4	nitrate	NA	flat	22.0308	8.49636	12.0632	5.66721	10.5757	18.0264	20.0535	32.6503	13.5525	5.58226	3.87848	105.434	11.208	8.16711	11.6309	25.4061		187.846	23.9959	29.0487	20.7117	33.6929	56.4746	21.5039	52.9318	0	4.74847	29.5045	16.2405	8.62242	1.90589	2.63185	47.4464
Zm00001d003208.RefGen_V4	nitrate	npf12; NRT1 / PTR 4.2; NRT1 / PTR 4.3	flat	146.872	144.438	140.119	167.183	64.5117	191.801	178.371	115.135	146.819	166.67	130.899	420.565	117.684	69.4204	39.3662	107.976		343.621	301.389	183.307	225.528	146.354	234.096	168.636	180.36	163.688	105.654	87.5617	206.349	115.787	69.5649	140.365	174.959
Zm00001d054060.RefGen_V4	nitrate	NA	flat	253.354	4.24818	10.2073	21.7243	44.4179	90.853	25.3307	10.3106	21.4581	16.7468	230.769	142.922	32.5031	38.7938	8.94686	19.0546		50.3977	170.851	30.0504	8.05456	274.808	32.7917	28.2946	13.723	21.3911	17.8068	68.5266	302.837	9.8542	27.6354	124.574	78.0888
Zm00001d011679.RefGen_V4	nitrate	NA	flat	144.118	10.6204	38.9734	25.5024	32.7846	69.2213	36.9407	39.524	62.1156	47.8479	187.137	60.9174	36.9863	186.823	112.73	125.972		44.6707	52.791	34.0571	23.013	136.877	85.6228	46.4032	35.2878	405.5	72.4142	35.215	182.466	27.099	263.965	101.765	53.3772
Zm00001d038181.RefGen_V4	nitrate	npf14	flat	151.462	67.9708	87.2261	63.2838	103.642	218.48	65.4377	111.698	160.371	71.7719	197.802	427.594	22.4159	229.7	76.0483	92.0972		309.258	99.8229	62.1041	37.9715	141.089	148.474	104.124	183.301	57.6629	49.859	190.352	80.247	16.0131	24.7765	30.7049	171.005
Zm00001d031213.RefGen_V4	nitrate	NA	flat	256.108	114.701	78.8747	180.406	204.111	241.553	179.426	131.46	238.298	202.556	143.504	738.038	225.28	164.363	137.782	236.065		436.398	436.725	203.341	92.0521	232.692	173.067	185.613	197.024	262.273	129.396	236.988	305.703	215.561	116.259	169.316	416.144
Zm00001d017095.RefGen_V4	nitrate	NA	flat	1031.78	319.675	301.58	336.254	406.106	751.339	436.955	364.308	441.585	429.036	1833.55	1293.32	255.542	367.52	75.1536	178.902		973.591	1234.35	825.383	525.848	864.434	412.629	320.295	330.333	306.915	341.89	472.072	1138.74	591.252	260.153	556.198	735.419
Zm00001d029933.RefGen_V4	nitrate	NA	flat	0	0	0	0	0	0	0	0	0	0	42.6633	0	0	0	20.5778	7.41012		0	0	0	0	0	0	0	0	0	0	0	0	0	0	0	0
Zm00001d001976.RefGen_V4	nitrate	NA	flat	227.652	434.376	130.839	335.31	40.1876	133.395	221.644	689.093	577.11	318.986	71.7518	146.436	107.597	114.34	114.52	49.7537		206.172	301.389	367.616	163.393	237.956	155.761	102.992	236.232	165.548	426.175	235.084	164.315	247.587	142.941	293.013	313.344
Zm00001d044504.RefGen_V4	nitrate	NA	flat	0	0	0	0	0	0	0	0	0	0	362.638	0	0	70.4413	6.2628	2.11718		0	0	0	0	0	1.82176	0	0	52.0826	0	2.85527	12.4192	0	24.7765	0	10.8731
Zm00001d029932.RefGen_V4	nitrate	NA	flat	490.186	580.938	366.535	750.905	922.2	1291.41	1004.79	324.784	639.226	2123.65	2573.37	1570.97	563.761	1089.29	122.572	43.4022		712.44	903.206	737.235	323.333	740.191	387.124	803.568	525.397	1346.71	1121.83	1049.79	1947.9	1579.14	1200.71	1018.53	2768.69
Zm00001d030235.RefGen_V4	nitrate	nrt7	flat	425.011	199.664	406.437	207.798	387.07	450.659	325.078	311.896	222.487	228.873	246.283	605.66	345.206	250.118	87.6793	165.14		541.775	264.915	248.416	452.206	407.474	536.509	361.04	425.414	260.413	156.7	307.418	299.971	311.639	171.53	191.248	234.266
Zm00001d054057.RefGen_V4	nitrate	NA	flat	237.749	3.18613	9.27937	17.9462	44.4179	87.2477	20.0535	6.87374	24.8462	29.5062	247.253	82.0043	48.1943	40.8355	15.2097	13.7617		58.4155	166.052	23.0386	9.20521	198.999	15.485	35.0853	10.7824	27.9014	22.5552	67.5748	262.713	3.69532	28.5883	100.888	47.4464
Zm00001d016982.RefGen_V4	nitrate	npf9	flat	140.446	595.807	147.542	704.623	264.392	263.906	110.822	109.121	83.5737	223.29	191.985	288.186	258.904	624.784	364.137	103.742		27.4896	168.931	89.1494	55.2313	164.253	28.2373	146	64.6944	1077.92	725.329	223.663	769.989	458.22	428.824	386.005	595.057
Zm00001d024587.RefGen_V4	nitrate	NA	flat	6310	6003.74	3145.71	7016.95	4393.14	3244.75	7225.59	6385.71	4807.75	7617.39	6685.53	3168.88	8574.1	6318.28	11224.7	6065.72		3518.67	5037.22	5820.75	3488.78	4837.04	4197.34	5250.35	5123.6	6875.83	7347.07	5347.93	6466.57	6559.2	7838.91	7000.72	5798.34
Zm00001d046383.RefGen_V4	nitrate	NA	flat	486.514	1230.91	1026.3	889.752	617.62	757.829	795.807	653.006	661.813	786.301	667.098	596.288	661.27	749.332	1261.51	803.469		562.392	971.354	1410.36	1125.34	607.525	845.298	655.304	587.15	701.255	776.375	586.283	573.193	750.151	747.107	583.393	756.177
Zm00001d036941.RefGen_V4	nitrate	NA	flat	0	0	0	0	0	15.8632	0	0	0	0	0	10.5434	0	0	0	11.6445		0	5.75902	0	0	18.9523	0	0	0	0	0	0	0	0	0	0	0
Zm00001d036942.RefGen_V4	nitrate	NA	flat	0	0	0	0	10.5757	10.8158	0	0	4.5175	0	0	10.5434	8.96638	0	0	7.41012		11.454	0	0	0	13.6877	3.64352	0	0	0	0	0	14.3298	0	0	21.9321	0
Zm00001d003287.RefGen_V4	nitrate	NA	flat	150.544	213.471	393.445	360.812	133.254	87.2477	77.0477	327.362	197.64	306.227	82.4176	296.387	169.24	219.491	278.247	115.386		101.941	189.088	168.282	143.831	77.9149	43.7223	135.814	83.3185	408.29	349.013	234.132	379.263	300.553	261.106	137.733	349.917
Zm00001d041670.RefGen_V4	phosphatases	NA	up	353.411	116.825	73.307	412.762	316.213	506.181	358.852	116.854	397.54	165.873	544.926	1693.97	266.75	257.264	52.7865	181.019		838.434	1269.86	807.353	423.44	770.725	318.808	878.265	582.249	327.376	161.448	720.481	421.297	294.394	133.412	213.18	553.541
Zm00001d046593.RefGen_V4	phosphatases	NA	down	1407.22	2867.52	2489.66	2375.51	2131	1325.3	1989.52	1613.61	1645.5	1756.02	2224.31	1315.58	1556.79	3325.03	3521.49	2229.39		1312.63	1223.79	1580.65	1918.14	1916.28	1901.01	1724.84	1873.2	2170.73	1980.11	2074.83	1583.92	1857.52	1845.85	1674.73	2026.36
Zm00001d041660.RefGen_V4	phosphatases	NA	up	1331.03	1419.95	592.952	2047.75	1862.38	2250.41	2057.07	864.373	2052.07	1205.77	2746.93	7586.56	1257.53	1610.96	502.814	1187.74		4149.79	4371.09	2874.82	1862.9	2073.17	1857.29	3292.36	2610.32	2097.25	822.673	2462.2	2231.63	1808.25	789.99	1402.78	2770.67
Zm00001d006374.RefGen_V4	phosphatases	NA	flat	1314.51	1509.17	1123.73	1559.43	1317.73	1186.14	1964.19	1288.83	1508.84	1391.58	1230.45	1419.85	1108.47	861.63	1075.41	1056.47		1490.17	1431.12	1790	1785.81	1278.23	1701.53	1962.52	1297.81	1401.58	1372.31	1054.55	1413.88	1310.61	1072.06	1439.62	1355.19
Zm00001d021299.RefGen_V4	phosphatases	NA	flat	2361.89	2092.23	1707.4	2356.62	2229.36	1426.25	2561.57	2236.54	1578.86	1905.94	1051.07	1421.02	3125.9	1374.12	2179.46	1613.29		1925.42	1833.29	1705.86	1915.83	2510.12	1636.85	2234.14	2086.88	2132.6	2317.25	1843.56	2654.84	1972.07	2401.42	2557.28	1708.07
Zm00001d034617.RefGen_V4	phosphatases	NA	flat	631.55	825.209	630.997	789.631	779.428	901.319	562.553	556.773	653.908	576.568	910.473	883.303	509.963	785.063	714.854	544.115		578.428	692.042	575.965	514.341	622.266	525.578	607.769	669.489	679.864	738.387	744.275	725.089	602.338	548.895	648.312	893.573
Zm00001d043286.RefGen_V4	phosphatases	NA	flat	238.667	404.639	392.517	258.803	145.945	199.732	175.204	417.58	320.742	334.138	255.01	289.358	174.844	197.032	121.677	202.191		477.633	156.453	257.431	499.383	241.115	805.219	371.226	377.384	186.939	381.065	230.325	168.137	349.824	263.965	351.791	191.762
Zm00001d037028.RefGen_V4	phosphatases	NA	flat	131.267	143.376	181.876	132.235	112.102	162.237	128.765	132.32	162.63	123.607	127.99	132.378	150.187	147.008	161.938	139.734		131.721	133.417	171.287	167.995	127.401	169.424	121.101	107.824	118.116	132.957	131.343	128.968	128.105	122.93	116.679	115.651
Zm00001d018653.RefGen_V4	phosphatases	NA	flat	957.423	1404.02	1493.05	1392.24	1189.76	1049.86	1052.28	1140.18	1083.07	1035.91	1014.22	795.441	1114.07	1403.72	1173.83	1030.01		958.701	1069.26	1394.34	1465.93	1212.95	1671.47	1297.03	1114.51	1143.96	1326.01	1096.43	1122.5	1021.14	1187.37	1244.86	1071.5
Zm00001d043283.RefGen_V4	phosphatases	NA	flat	18.359	35.0475	37.1175	22.6688	8.46055	19.4685	13.7208	36.0871	22.5875	21.5316	21.3316	14.0579	6.72478	15.3133	16.1044	19.0546		24.0534	13.4377	19.0319	39.1222	17.8994	64.6726	37.3489	26.4659	22.3211	39.1749	16.1799	7.64257	17.2448	16.2	34.214	22.7347
Zm00001d023918.RefGen_V4	phosphatases	NA	flat	166.149	440.748	248.687	487.38	126.908	181.706	269.139	473.429	232.651	204.151	139.625	168.694	149.066	203.157	301.509	142.91		348.202	236.12	432.725	408.481	228.48	511.915	454.978	194.083	169.268	345.451	235.084	179.6	136.727	203.93	233.357	218.451
Zm00001d030765.RefGen_V4	phosphatases	NA	flat	1066.66	2509.61	2311.49	1938.19	993.057	1035.44	1093.44	2716.85	1613.88	1452.18	893.989	825.9	1088.29	1962.15	1477.13	982.371		1391.66	1170.04	2328.9	2417.52	1203.47	3299.21	2163.97	1147.83	1376.47	2202.1	1234.43	906.6	1214.53	1677.18	2084.43	1382.86
Zm00001d000344.RefGen_V4	phosphatases	NA	flat	33.0462	421.632	164.245	245.579	29.6119	38.937	32.7189	340.25	145.689	96.4933	15.5139	19.9153	53.7983	326.684	85.8899	15.8788		117.976	76.7869	236.396	140.379	57.9097	234.096	234.28	30.3867	212.981	385.813	78.0441	29.615	33.2579	348.777	271.958	142.339
Zm00001d012574.RefGen_V4	phosphatases	NA	flat	209.293	266.573	98.3613	307.918	116.333	170.89	173.093	341.969	324.13	155.506	66.9037	831.757	67.2478	257.264	89.4686	124.914		1193.51	285.071	154.258	124.27	188.47	345.224	208.249	397.968	141.367	302.715	188.448	185.332	110.86	135.318	151.77	535.749
Zm00001d012142.RefGen_V4	phosphatases	NA	flat	372.688	790.161	723.791	621.504	226.32	314.38	368.351	947.717	721.67	528.72	223.982	337.389	503.238	618.659	458.079	364.155		591.027	454.962	700.173	593.736	444.325	861.694	605.505	291.125	478.044	714.645	315.032	326.72	450.83	740.437	663.226	521.91
Zm00001d028367.RefGen_V4	phosphatases	NA	flat	263.452	4207.82	3650.51	2423.68	311.983	416.049	249.086	3051.08	1499.81	964.933	247.253	139.407	531.258	3275.01	951.946	141.851		758.256	511.593	2314.88	3355.3	652.8	6231.34	2356.38	203.885	1497.37	3137.55	717.625	165.271	337.506	2773.06	2692.38	1510.38
Zm00001d043291.RefGen_V4	phosphatases	NA	flat	190.016	1305.25	621.718	681.01	321.501	268.954	238.531	740.646	430.291	314.201	193.924	125.349	181.569	752.395	405.293	208.542		335.603	274.513	674.13	630.557	208.475	1291.63	765.087	249.956	370.158	973.437	291.238	168.137	259.904	515.542	514.965	437.891
Zm00001d033551.RefGen_V4	phosphatases	NA	flat	399.309	112.577	214.354	225.744	188.247	235.785	240.642	195.902	214.581	216.113	192.954	688.836	254.421	128.632	433.923	248.768		363.092	267.794	126.211	153.037	257.961	169.424	146	376.404	277.154	194.687	251.264	223.545	192.157	217.271	218.444	261.944
Zm00001d003990.RefGen_V4	phosphatases	NA	flat	19.277	390.832	132.695	163.405	24.3241	32.4475	30.608	237.144	86.9618	66.1896	31.0278	14.0579	39.2279	245.013	58.1546	13.7617		61.8517	47.9918	206.346	44.8754	49.4865	216.79	148.264	21.5648	132.997	277.786	52.3467	20.0617	23.4037	246.812	185.107	116.639
Zm00001d012573.RefGen_V4	phosphatases	NA	flat	115.662	69.0329	141.046	118.067	137.484	90.1319	113.988	93.6547	84.703	99.6832	73.6911	76.1468	136.737	129.653	81.4164	80.4528		80.1781	102.702	105.176	158.79	146.354	128.434	91.6746	110.765	109.745	105.654	99.9346	134.7	83.7607	99.1061	107.029	102.8
Zm00001d034839.RefGen_V4	phosphatases	NA	flat	995.977	3220.12	1745.45	3388.05	632.426	783.787	841.192	5051.34	1733.59	1421.88	234.648	283.5	1681.2	1685.49	960.893	238.183		1148.84	1230.51	2169.64	1528.07	1467.75	1910.12	2428.81	386.206	1773.6	2806.35	838.499	758.525	699.648	2354.72	2273.04	2351.56
Zm00001d033566.RefGen_V4	phosphatases	NA	flat	650.827	1553.77	395.301	945.48	504.46	402.349	390.516	1125.58	661.813	595.707	332.579	324.503	697.136	1244.46	492.972	322.87		608.208	467.44	961.611	359.003	662.276	705.933	915.614	464.623	811	1137.26	608.173	422.252	442.207	1144.48	1030.81	735.419
Zm00001d038890.RefGen_V4	phosphatases	NA	flat	183.59	254.891	255.183	313.586	301.407	260.301	287.082	199.339	268.791	209.733	264.706	297.558	244.334	301.162	286.3	269.94		257.715	229.401	310.52	354.401	224.268	273.264	268.233	223.49	231.581	259.979	289.334	268.445	259.904	198.212	211.425	194.728
Zm00001d010822.RefGen_V4	phosphatases	NA	flat	89.9592	73.2811	92.7937	102.954	136.426	104.553	96.0457	72.1743	114.067	109.253	142.534	119.492	122.167	139.862	116.309	128.089		108.813	106.542	92.1544	90.9015	111.608	95.6425	110.915	90.18	141.367	129.396	108.5	183.422	110.86	125.789	79.8328	172.982
Zm00001d035168.RefGen_V4	phosphatases	NA	flat	335.97	446.059	416.644	455.266	292.947	281.933	415.846	430.468	447.232	392.353	406.271	364.333	383.313	380.791	596.756	586.458		361.947	331.143	453.76	482.123	395.892	417.184	398.388	391.107	420.381	369.194	373.089	367.799	416.34	314.471	429.869	398.352
Zm00001d050673.RefGen_V4	phosphatases	NA	flat	63.3386	64.7847	86.2982	70.8401	44.4179	66.3371	81.2695	71.3151	57.5981	76.5567	43.6329	80.8328	94.147	54.1071	74.259	64.5739		76.7419	67.1885	51.0856	86.2989	67.3858	69.227	59.9846	70.5757	77.1938	60.543	71.3818	66.8725	75.1383	103.871	63.1644	73.1465
Zm00001d050026.RefGen_V4	phosphatases	NA	flat	51.4053	69.0329	73.307	96.3426	126.908	140.606	81.2695	64.4413	49.6925	59.8099	117.324	105.434	81.8182	125.569	55.4705	88.9215		101.941	60.4697	59.099	117.366	88.4439	156.672	151.659	94.1009	60.453	70.04	53.2984	92.6662	20.9402	86.7178	44.7414	78.0888
Zm00001d042476.RefGen_V4	phosphatases	NA	flat	602.176	590.497	642.133	755.628	399.761	382.159	563.609	611.763	646.002	704.959	452.812	438.137	704.982	465.525	635.227	841.578		603.627	500.075	609.02	593.736	576.991	479.123	445.923	515.594	712.415	639.857	498.721	563.64	700.88	737.578	690.422	533.772
Zm00001d031657.RefGen_V4	phosphatases	NA	flat	2947.54	6448.73	4609.99	6022.36	6488.18	8297.18	5282.51	2438.46	4690.29	3760.85	9293.8	13015.2	2618.18	5210.62	2864.79	2689.87		5874.77	7537.59	6819.43	6787.69	4320.06	7027.45	7206.08	6166.55	4433.53	3164.86	4627.45	5563.79	5964.25	2636.79	3907.42	7488.62
Zm00001d043284.RefGen_V4	phosphatases	NA	flat	12.8513	36.1095	24.1264	24.5579	10.5757	14.4211	7.38813	27.495	21.4581	31.1012	17.4531	14.0579	6.72478	15.3133	12.5256	20.1132		22.908	7.67869	18.0302	25.3143	16.8465	47.3658	21.5039	30.3867	11.1606	28.4908	16.1799	9.55321	16.0131	7.62355	26.3185	23.7232
Zm00001d023404.RefGen_V4	phosphatases	NA	flat	42.2257	160.369	229.2	85.0082	82.4904	101.669	46.4397	91.0771	88.0912	57.4175	74.6607	91.3762	36.9863	111.277	127.94	97.3902		108.813	57.5902	84.141	220.925	42.1161	180.354	70.1707	46.0702	148.807	132.957	96.1275	75.4704	70.2112	86.7178	66.6735	180.889
Zm00001d042142.RefGen_V4	phosphatases	NA	flat	40.3898	110.453	8.35144	69.8956	56.0511	43.9844	56.9942	117.713	59.8568	26.3164	12.6051	77.3183	15.6912	83.7129	74.259	51.8709		89.3413	56.6303	73.1225	17.2598	87.391	21.8611	123.365	33.3274	50.2225	104.466	24.7457	55.4086	13.5495	73.3766	93.8693	65.2388
Zm00001d030767.RefGen_V4	phosphatases	NA	flat	105.564	47.792	128.983	56.6721	106.814	60.5686	79.1586	96.2324	79.0562	74.9618	82.4176	168.694	84.0598	55.128	34.8928	117.503		122.558	70.068	75.1259	176.05	103.185	133.9	56.5893	89.1998	65.1032	58.1688	68.5266	67.8278	103.469	57.1766	66.6735	44.481
Zm00001d040049.RefGen_V4	phosphatases	NA	flat	36.718	18.0548	0	32.1142	64.5117	31.0054	31.6634	24.0581	28.2343	43.8606	17.4531	19.9153	33.6239	31.6475	26.8406	26.4647		28.635	34.5541	20.0336	0	18.9523	0	29.4264	35.2878	36.2718	28.4908	24.7457	33.4362	34.4897	38.1177	29.8276	52.3887
Zm00001d048090.RefGen_V4	phosphatases	NA	flat	405.734	454.555	276.525	296.584	470.618	349.712	379.961	377.197	360.27	370.024	309.309	277.643	396.762	343.019	398.135	365.213		300.095	379.135	370.621	306.073	394.839	282.373	330.481	323.472	376.669	402.433	354.054	345.826	447.134	378.318	334.245	308.401
Zm00001d023410.RefGen_V4	phosphatases	NA	flat	34.8821	62.6606	31.5499	31.1697	40.1876	62.0107	24.2753	30.0726	48.5631	36.6834	57.2075	73.8038	24.6575	53.0862	87.6793	73.0426		43.5253	26.8754	44.0738	28.7663	43.1691	44.6332	53.1939	35.2878	72.5436	67.6657	63.7678	64.9619	60.357	42.8824	25.4412	90.9389
Zm00001d053145.RefGen_V4	phosphatases	NA	flat	41.3078	31.8613	3.71175	59.5057	0	12.2579	17.9426	40.3832	42.9162	73.3668	8.72657	11.7149	15.6912	7.14622	25.0512	14.8202		38.9437	51.8311	31.052	11.5065	9.47613	9.10881	19.2404	40.1889	13.0206	34.4264	19.9869	14.3298	25.8673	22.8706	15.7911	16.8039
Zm00001d025724.RefGen_V4	phosphatases	NA	flat	84.4515	206.037	135.479	185.129	119.505	120.416	104.489	133.179	89.2205	101.278	110.537	78.4898	61.6439	218.47	106.468	80.4528		91.6321	63.3492	169.284	136.928	134.772	199.483	157.318	105.864	90.2145	161.448	117.066	94.5768	97.3102	151.518	127.206	94.8928
Zm00001d024395.RefGen_V4	phosphatases	NA	flat	0	0	0	11.3344	0	7.21055	0	3.43687	13.5525	0	0	25.7728	0	5.10444	0	0		19.4718	0	7.01175	0	0	3.64352	7.9225	7.84174	3.72018	8.30983	0	3.82129	0	2.85883	7.01827	9.88466
Zm00001d009450.RefGen_V4	phosphatases	NA	flat	323.119	378.088	337.769	440.153	310.925	289.864	379.961	370.323	356.882	370.821	369.425	246.013	348.568	362.415	399.03	405.44		382.564	314.826	428.718	446.453	316.924	337.026	311.241	361.7	343.187	334.767	339.778	290.418	360.91	382.13	260.553	346.952
Zm00001d015396.RefGen_V4	phosphatases	NA	flat	10.0975	0	0	3.77814	13.7484	0	0	0	0	0	10.6658	7.02894	0	11.2298	0	0		0	0	9.01511	0	9.47613	0	0	0	0	0	9.51758	8.59789	0	13.3412	6.14098	9.88466
Zm00001d004075.RefGen_V4	phosphatases	NA	flat	673.776	570.318	241.264	647.951	502.345	613.618	771.532	953.732	673.107	723.301	513.898	524.827	755.417	444.087	1121.04	567.404		855.615	726.596	755.265	452.206	673.858	386.214	658.699	494.03	620.341	563.881	503.48	583.701	702.112	614.648	599.184	670.18
Zm00001d033056.RefGen_V4	phosphatases	NA	flat	2426.14	2809.11	2833.92	2485.07	2879.76	3249.07	2684	2220.22	2585.14	2290.32	2818.68	2904.12	2911.83	3188.24	2629.48	2361.71		2903.59	3010.05	3003.03	3034.27	3345.07	3141.63	2970.94	2673.05	2355.81	2370.67	2710.61	2819.15	2431.52	2249.9	2293.22	2706.42
Zm00001d053398.RefGen_V4	phosphatases	NA	flat	124.841	143.376	97.4334	109.566	76.145	126.906	79.1586	126.305	161.5	91.7085	120.233	137.064	117.684	83.7129	100.205	103.742		138.594	95.0238	94.1578	119.668	113.714	119.325	123.365	110.765	140.437	80.724	113.259	99.3534	123.177	99.1061	114.924	85.9966
Zm00001d050994.RefGen_V4	phosphatases	NA	flat	0	0	0	0	0	3.60528	0	2.57765	0	0	0	0	3.36239	2.04178	3.57874	6.35153		0	0	0	5.75326	4.21161	0	0	4.90109	0	0	0	0	0	0	0	2.9654
Zm00001d016907.RefGen_V4	phosphatases	NA	flat	1722.08	1916.99	239.408	1370.52	1409.74	1078.7	1070.22	1433.18	930.604	1204.17	729.154	834.1	1720.42	1814.12	1011	826.758		1088.13	1107.65	1131.9	291.115	1538.29	448.154	1144.23	1178.22	1360.66	1428.1	1361.01	1286.82	1141.86	1519.94	1320.31	1156.51
Zm00001d003248.RefGen_V4	phosphatases	NA	flat	398.391	680.771	779.467	661.175	406.106	393.696	431.678	655.583	559.04	401.923	417.906	528.342	485.305	491.047	582.441	569.521		529.176	405.051	652.093	738.718	420.109	766.962	530.807	423.454	459.443	561.507	518.708	440.403	456.988	545.084	541.284	505.106
Zm00001d047049.RefGen_V4	phosphatases	NA	flat	5.50771	5.31022	0	3.77814	0	6.4895	0	3.43687	0	0	5.81772	9.37191	11.208	6.12533	7.15749	6.35153		4.58161	2.87951	7.01175	0	7.37033	0	0	4.90109	0	10.6841	5.71055	4.77661	0	8.57649	8.77283	1.97693
Zm00001d038732.RefGen_V4	phosphatases	NA	flat	19.277	35.0475	21.3426	39.6705	50.7633	45.4265	8.44358	32.6503	50.8218	23.924	45.5721	38.6591	45.9527	88.8173	18.7884	53.988		42.3799	33.5943	42.0705	44.8754	33.6929	28.2373	48.6668	11.7626	40.922	51.0461	31.408	26.749	22.1719	67.659	37.7232	51.4002
Zm00001d036490.RefGen_V4	phosphatases	NA	flat	273.549	298.435	408.292	308.863	258.047	294.191	273.361	280.105	260.885	248.809	298.643	254.213	251.059	335.872	289.878	373.682		305.822	259.156	321.539	370.51	286.39	393.501	262.574	214.668	282.734	297.967	339.778	309.524	277.149	273.495	276.344	293.574
Zm00001d011498.RefGen_V4	phosphate	NA	flat	942.736	272.945	154.038	347.589	188.247	573.96	433.789	1019.03	971.262	204.151	30.0582	2360.55	264.508	223.575	169.096	304.874		5818.64	1030.86	557.935	327.936	699.128	1277.97	585.133	806.719	42.7821	232.675	401.642	512.052	49.271	238.236	261.43	1056.67
Zm00001d027700.RefGen_V4	phosphate	NA	up	67.0104	15.9307	0	23.6134	9.51812	11.5369	9.49903	29.2134	21.4581	1.59493	0	25.7728	6.72478	12.2507	1.78937	0		136.303	155.493	47.0789	12.6572	90.5497	8.19793	40.7443	5.88131	3.72018	13.0583	28.5527	5.73193	7.39065	19.0589	24.5639	29.654
Zm00001d014116.RefGen_V4	phosphate	NA	up	3054.02	5412.18	3815.68	5109.93	2629.12	2840.96	4013.87	4605.41	3769.85	4577.45	2503.56	1613.14	3576.46	4485.78	4220.24	2386.06		3577.09	3846.06	5604.39	4310.34	3568.29	4940.62	5406.54	2848.51	3841.09	4588.21	2852.42	2969.14	3582	5482.28	5477.76	3758.15
Zm00001d034487.RefGen_V4	phosphate	NA	up	60.5848	22.3029	38.0454	26.447	14.806	42.5423	39.0516	62.7229	56.4687	22.329	0	158.151	5.60399	19.3969	6.2628	8.46871		428.38	49.9115	68.1141	34.5195	73.7033	198.572	73.566	61.7537	7.44037	15.4325	16.1799	28.6596	11.086	16.2	18.4229	78.0888
Zm00001d018445.RefGen_V4	phosphate	NA	flat	6285.21	4137.73	5954.57	3994.44	2459.91	5939.33	2776.88	4998.93	9293.62	6301.57	7639.63	9594.5	4734.25	6924.69	3819.42	6600.3		9459.87	6973.21	7859.17	4570.39	5250.83	4940.62	6434.2	3876.76	6945.58	7102.53	6247.34	5581.94	6082.5	6388.53	8844.77	9468.52
Zm00001d006315.RefGen_V4	phosphate	NA	flat	89.0412	110.453	105.785	95.398	120.563	132.674	108.711	101.388	98.2555	122.81	106.658	120.663	112.08	126.59	112.73	122.796		100.795	129.578	117.196	127.722	95.8142	124.791	110.915	145.072	120.906	140.08	120.873	154.762	133.032	115.306	106.151	119.604
Zm00001d019480.RefGen_V4	phosphate	NA	flat	11.0154	11.6825	7.4235	4.72268	10.5757	13.7	10.5545	12.029	18.07	11.1645	27.1493	46.8596	12.3288	12.2507	3.57874	12.7031		13.7448	6.71885	3.00504	0	4.21161	38.257	18.1086	27.4461	6.51032	2.37424	9.51758	7.64257	11.086	5.71766	6.14098	5.9308
Zm00001d038268.RefGen_V4	phosphate	NA	flat	89.0412	79.6533	106.713	62.3393	106.814	95.1793	119.266	84.2033	103.902	101.278	115.385	79.6613	75.0934	136.799	101.994	95.273		82.4689	86.3852	97.1628	98.956	74.7562	121.147	95.07	75.4768	88.3544	91.4081	57.1055	100.309	98.542	77.1884	90.3602	72.158
Zm00001d008226.RefGen_V4	phosphate	NA	flat	89.0412	162.493	276.525	119.956	98.3539	46.1475	43.2733	73.8927	68.8918	72.5694	129.929	14.0579	99.751	200.094	241.565	233.948		28.635	47.032	45.0755	148.434	62.1213	174.889	49.7986	61.7537	113.466	113.963	105.645	90.7555	76.37	131.506	92.992	112.685
Zm00001d004308.RefGen_V4	phosphate	NA	flat	18.359	61.5986	44.541	78.3964	8.46055	33.1685	12.6654	77.3296	44.0456	21.5316	17.4531	28.1157	8.96638	105.152	4.47343	8.46871		152.338	28.7951	49.0822	59.8339	17.8994	160.315	54.3257	36.2681	37.2018	72.4142	7.61406	16.2405	8.62242	27.6354	64.919	57.331
Zm00001d021396.RefGen_V4	phosphate	NA	flat	480.088	349.413	431.491	418.429	262.277	270.396	274.416	415.861	335.424	404.315	350.033	452.195	435.99	331.789	370.4	466.838		428.38	367.617	290.487	407.331	395.892	350.689	279.551	355.819	460.373	424.988	474.927	364.933	461.915	476.472	450.924	362.767
Zm00001d004305.RefGen_V4	phosphate	NA	flat	93.631	298.435	261.678	314.53	45.4755	125.464	84.4358	299.008	236.039	245.619	101.81	31.6302	85.1806	209.282	146.729	115.386		164.938	247.638	310.52	312.977	53.6981	252.314	113.179	98.0218	146.017	288.47	77.0924	104.13	168.753	114.353	268.449	200.659
Zm00001d033346.RefGen_V4	phosphate	NA	flat	154.216	147.624	141.974	164.349	129.023	163.68	158.317	148.645	171.665	172.253	190.045	205.011	146.824	157.217	179.832	178.902		151.193	189.088	130.218	185.255	182.152	181.265	164.109	132.329	172.989	179.255	179.882	187.243	150.277	166.765	194.757	195.716
Zm00001d032850.RefGen_V4	phosphate	NA	flat	1689.95	14466.1	6044.58	9648.43	788.946	1961.27	1108.22	6818.75	3968.62	2744.88	624.435	1064.88	1520.92	6892.02	1994.26	526.119		4949.28	3509.16	8897.91	6053.58	1857.32	8473.93	4485.27	1565.41	3694.14	8136.51	1900.66	1250.52	1427.63	3647.87	4925.07	5163.75
Zm00001d051945.RefGen_V4	phosphate	NA	flat	123.923	259.139	218.065	275.804	147.002	286.98	94.9903	281.823	485.631	251.202	287.007	408.85	123.288	582.927	490.288	862.75		206.172	95.0238	217.364	130.024	100.026	125.702	294.264	102.923	623.131	414.304	473.975	200.617	172.448	318.283	267.571	812.519
Zm00001d013742.RefGen_V4	phosphate	NA	flat	86.2874	55.2263	150.326	84.0636	61.339	74.2687	73.8813	80.7665	89.2205	66.1896	96.9619	89.0332	69.4894	85.7547	62.628	63.5153		69.8695	77.7467	92.1544	144.982	73.7033	130.256	83.7521	75.4768	96.7248	60.543	90.417	64.9619	98.542	95.2943	73.6918	65.2388
Zm00001d018183.RefGen_V4	phosphate	NA	flat	2922.76	2977.97	1228.59	3192.53	3461.42	2531.62	3093.52	2949.69	3655.78	2957.8	4315.78	2801.03	2750.44	2502.2	2821.84	2593.54		2580.59	2913.1	3380.66	1539.57	2457.48	1463.79	3281.05	2533.86	2805.02	3380.91	2932.37	2937.61	2849.09	3010.35	3026.63	2803.29
Zm00001d037468.RefGen_V4	phosphate	NA	flat	11.0154	6.37227	20.4146	8.50082	6.34541	36.0528	5.27724	18.0436	7.90562	0	36.8455	21.0868	0	20.4178	0	0		16.0356	21.1164	29.0487	12.6572	10.529	43.7223	27.1628	13.723	6.51032	8.30983	17.1316	0	0	10.4824	31.5822	10.8731
Zm00001d004306.RefGen_V4	phosphate	NA	flat	22.0308	48.854	22.2705	62.3393	13.7484	22.3527	11.6099	44.6793	36.14	11.962	12.6051	28.1157	8.96638	26.5431	6.2628	15.8788		140.884	32.6344	38.0638	16.1091	27.3755	43.7223	32.8218	40.1889	2.79014	32.0522	24.7457	8.59789	8.62242	7.62355	24.5639	16.8039
Zm00001d019048.RefGen_V4	phosphate	NA	flat	771.997	1167.19	784.107	1113.61	874.609	792.44	731.425	940.844	874.135	724.099	824.176	738.038	701.619	1042.33	829.374	715.606		888.832	915.684	1072.8	833.072	882.333	930.921	966.545	701.836	744.037	1047.04	754.744	807.247	822.825	825.249	845.701	935.089
Zm00001d031875.RefGen_V4	phosphate	NA	flat	43.1437	757.238	492.735	423.152	21.1514	191.801	26.3862	388.366	297.025	157.898	742.728	91.3762	71.731	465.525	33.9981	15.8788		76.7419	233.24	797.336	178.351	143.195	706.844	424.42	41.1691	79.0539	1102.83	159.895	50.632	32.0261	475.519	603.571	196.705
Zm00001d042841.RefGen_V4	phosphate	NA	flat	472.745	408.887	444.482	415.595	458.985	436.959	466.508	457.963	512.736	447.378	524.564	524.827	407.97	489.006	382.031	515.533		515.431	503.914	520.873	498.232	514.87	443.599	462.9	443.058	375.739	403.62	454.94	424.163	449.598	398.33	400.918	418.121
Zm00001d040125.RefGen_V4	phosphate	NA	flat	133.103	91.3358	147.542	87.8418	87.7782	118.974	61.216	125.446	162.63	124.405	165.805	152.294	103.113	176.614	51.8918	129.148		153.484	68.1484	85.1427	87.4495	71.5974	112.038	116.574	81.3581	183.219	130.583	159.895	74.5151	131.8	117.212	99.133	151.235
Zm00001d017069.RefGen_V4	phosphate	NA	flat	4.58975	0	10.2073	1.88907	9.51812	5.04739	0	0	4.5175	3.98733	2.90886	3.51447	0	2.04178	3.57874	0		8.01781	3.83934	4.00671	0	3.15871	0	5.65893	1.96044	2.79014	9.49694	0	0	3.69532	5.71766	7.01827	11.8616
Zm00001d025028.RefGen_V4	phosphate	NA	flat	4.58975	0	2.78381	0	2.11514	2.16317	2.11089	0	4.5175	1.59493	0	11.7149	4.48319	0	1.78937	0		11.454	9.59836	2.00336	0	2.10581	1.82176	0	8.82196	0	0	0	2.86596	0	0	0	9.88466
Zm00001d028528.RefGen_V4	phosphate	NA	flat	350.657	412.073	361.896	436.375	306.695	308.612	300.803	398.677	421.256	352.48	296.704	311.616	396.762	311.371	590.493	389.561		316.131	392.573	443.744	318.73	290.601	331.561	324.822	331.314	314.356	427.362	394.028	347.737	422.499	338.295	370.214	327.182
Zm00001d018187.RefGen_V4	phosphate	NA	flat	1385.19	1424.2	976.19	1549.98	1786.23	1185.41	1447.02	1263.05	1695.19	1391.58	1928.57	1242.95	1407.72	1418.01	1352.77	1100.93		1241.62	1422.48	1612.7	1193.23	1212.95	1050.25	1507.54	1251.74	1385.77	1616.85	1375.29	1488.39	1338.94	1410.36	1439.62	1388.79
Zm00001d004301.RefGen_V4	phosphate	NA	flat	7.34361	10.6204	10.2073	9.44535	17.9787	28.1212	6.33268	3.43687	2.25875	3.18986	5.81772	24.6013	2.24159	25.5222	25.0512	4.23436		6.87241	29.7549	2.00336	10.3559	12.6348	5.46529	18.1086	6.86152	6.51032	16.6197	13.3246	5.73193	0	1.90589	4.38642	26.6886
Zm00001d035244.RefGen_V4	phosphate	NA	flat	0	0	2.78381	1.88907	0	1.44211	3.16634	1.71844	1.12937	0	0	0	0	1.02089	1.78937	0		2.2908	0	0	0	0	2.73264	0	3.92087	1.86009	0	0	0	2.46355	0	0.877283	1.97693
Zm00001d010115.RefGen_V4	phosphate	NA	flat	523.232	754.052	570.681	690.455	525.612	596.313	716.649	676.204	639.226	650.732	592.437	606.831	581.694	517.591	870.53	647.857		577.282	698.761	858.438	627.105	621.213	674.052	709.629	584.21	591.509	651.728	612.932	478.616	596.179	620.366	615.853	543.656
Zm00001d020702.RefGen_V4	phosphate	NA	flat	629.714	1325.43	1184.98	1477.25	415.625	643.181	715.593	1175.41	1369.93	939.414	654.493	838.786	476.339	517.591	2585.64	877.57		681.514	1358.17	1348.26	1146.05	754.932	928.188	679.071	815.541	696.604	1377.06	769.02	734.642	799.422	689.931	895.706	1102.14
Zm00001d002378.RefGen_V4	potassium	NA	down	164.313	323.924	104.857	217.243	891.531	411.001	714.538	372.041	245.074	419.467	731.093	65.6034	558.157	1107.66	1138.94	692.317		101.941	123.819	432.725	57.5326	332.718	134.81	415.365	396.988	611.04	497.402	468.265	307.613	226.647	626.084	271.081	270.84
Zm00001d033068.RefGen_V4	potassium	NA	down	27.5385	9.5584	14.847	15.1126	16.9211	25.2369	20.0535	8.59218	10.1644	3.98733	21.3316	26.9443	6.72478	38.7938	16.1044	17.996		9.16321	10.5582	5.00839	16.1091	11.5819	9.10881	6.79071	5.88131	29.7615	13.0583	10.4693	17.1958	0	9.52943	14.9138	15.8155
Zm00001d026289.RefGen_V4	potassium	NA	down	374.524	472.61	381.382	358.923	405.049	281.212	297.636	411.565	386.246	543.074	317.066	285.843	619.801	624.784	339.086	245.593		257.715	359.938	264.443	235.884	349.564	239.562	239.938	292.105	415.731	273.037	319.791	421.297	407.717	421.201	446.537	326.194
Zm00001d010210.RefGen_V4	potassium	NA	down	469.073	147.624	199.507	245.579	681.074	372.064	393.682	273.231	260.885	337.328	513.898	260.071	415.816	509.423	229.934	217.011		296.659	242.839	123.206	161.091	383.257	261.423	367.83	273.481	295.755	255.23	341.681	389.771	267.295	334.483	214.057	247.117
Zm00001d020325.RefGen_V4	potassium	NA	flat	1113.47	910.172	1101.46	948.313	1519.73	1173.16	1178.93	861.795	965.615	912.3	1272.14	864.559	1467.12	1525.21	1219.46	1036.36		863.633	926.242	894.499	920.521	1508.81	1018.37	920.141	896.899	1087.22	966.314	1042.17	1094.8	938.612	1072.06	806.223	1051.73
Zm00001d049987.RefGen_V4	potassium	NA	flat	176.247	176.299	927.009	144.514	40.1876	265.348	77.0477	160.674	321.872	357.265	135.747	597.46	168.12	183.76	58.1546	66.6911		248.552	378.175	259.435	883.7	121.084	812.506	173.163	89.1998	239.952	181.629	238.891	189.154	243.891	183.918	173.702	528.829
Zm00001d034039.RefGen_V4	potassium	NA	flat	291.908	314.365	379.526	364.591	300.35	355.48	330.355	337.673	346.718	334.138	408.21	363.162	270.112	292.995	354.296	368.389		398.6	368.577	415.697	394.673	324.294	327.006	385.939	361.7	355.278	414.304	311.225	393.592	411.413	294.459	352.668	317.298
Zm00001d051912.RefGen_V4	potassium	NA	flat	728.853	661.654	575.321	655.507	715.974	647.508	549.888	647.85	546.617	650.732	637.04	499.054	740.847	886.131	860.688	838.403		742.22	533.669	601.007	520.094	948.666	544.707	570.42	594.992	573.838	619.676	520.612	722.223	508.723	644.19	566.725	580.23
Zm00001d011913.RefGen_V4	potassium	NA	flat	1297.06	1024.87	1254.57	1064.49	1363.21	1218.58	1295.03	979.508	1115.82	1169.08	1297.35	1145.72	1747.32	1526.23	1140.72	1131.63		1109.89	1147.96	1014.7	1128.79	1466.69	1201.45	1120.47	1191.94	1124.43	1010.24	1313.43	1304.97	1261.34	1160.68	1025.54	1039.87
Zm00001d002359.RefGen_V4	potassium	NA	flat	1161.21	1031.25	875.045	1033.32	593.296	731.871	720.871	1043.95	1027.73	968.123	756.303	831.757	1110.71	864.693	998.47	891.332		1017.12	857.134	814.365	995.314	1018.16	916.346	801.304	853.77	1158.84	943.759	876.569	934.304	960.784	1060.63	988.698	941.02
Zm00001d042189.RefGen_V4	potassium	NA	flat	657.253	697.763	578.105	660.23	657.808	596.313	689.207	642.695	678.754	663.491	744.668	612.689	736.364	648.264	669.225	654.208		647.152	603.737	608.019	678.884	774.937	633.062	540.993	724.381	573.838	591.185	712.867	637.199	645.45	558.425	563.216	629.653
Zm00001d003859.RefGen_V4	potassium	NA	flat	324.955	173.113	14.847	197.408	88.8358	1042.65	281.804	202.775	321.872	122.012	203.62	545.914	161.395	209.282	42.0503	75.1598		539.484	1267.94	636.066	136.928	113.714	159.404	337.272	83.3185	119.976	446.356	197.014	278.954	60.357	204.883	371.968	274.794
Zm00001d036784.RefGen_V4	potassium	NA	flat	18.359	12.7445	75.1629	17.0016	15.8635	31.0054	17.9426	13.7475	38.3987	31.8986	25.2101	25.7728	21.2952	20.4178	5.36812	11.6445		21.7626	46.0721	19.0319	52.93	11.5819	50.0985	32.8218	11.7626	39.992	18.9939	17.1316	38.2129	23.4037	23.8236	28.9503	22.7347
Zm00001d022485.RefGen_V4	potassium	NA	flat	660.925	523.588	661.619	612.059	508.691	667.697	719.815	768.141	851.548	793.478	654.493	686.493	587.298	420.606	525.181	661.618		806.363	754.431	935.568	668.529	568.568	683.161	759.428	600.873	611.04	600.682	543.454	684.01	790.799	596.542	861.492	560.46
Zm00001d016160.RefGen_V4	potassium	NA	flat	0	0	0	0	0	0	0	4.29609	0	0	0	0	0	0	0	0		9.16321	4.79918	0	3.45195	0	0	0	0	0	0	3.80703	1.91064	0	5.71766	1.75457	0
Zm00001d031296.RefGen_V4	potassium	NA	flat	8.26156	0	5.56762	0	5.28784	2.16317	2.11089	0	0	0	4.8481	0	0	10.2089	3.57874	10.5859		0	2.87951	0	0	0	0	0	1.96044	6.51032	0	2.85527	0	0	6.6706	3.50913	0
Zm00001d017925.RefGen_V4	potassium	NA	flat	782.094	1596.25	876.901	1281.73	710.686	898.435	689.207	1028.48	804.114	994.439	1113.12	610.346	908.967	1023.95	1016.36	942.144		641.425	984.792	963.615	843.428	957.089	849.852	690.389	890.038	1123.5	1436.41	1299.15	1002.13	976.797	1118.76	1131.7	1125.86
Zm00001d019631.RefGen_V4	potassium	NA	flat	2194.82	1970.09	1813.19	1938.19	1670.96	1393.08	1947.3	2096.49	2131.13	2378.84	2320.3	2107.51	2793.03	2640.02	2778	2180.69		2012.47	1795.85	1640.75	1742.09	2076.33	1662.36	1542.62	1587.95	2715.73	2025.22	2485.04	2306.15	2222.12	2466.22	2127.41	2359.47
Zm00001d018924.RefGen_V4	potassium	NA	flat	16.5231	0	0	0	2.11514	5.04739	3.16634	11.1698	11.2937	4.78479	0	39.8306	7.84558	0	0	0		138.594	8.63852	3.00504	0	0	0	9.05428	18.6241	0	0	8.56582	0	0	0	0	8.8962
Zm00001d037305.RefGen_V4	potassium	NA	flat	278.139	343.04	385.094	324.92	282.371	423.98	343.02	219.101	267.662	219.303	327.731	462.738	165.878	260.327	238.881	164.081		301.241	286.031	204.342	294.567	257.961	375.283	332.745	400.909	331.096	232.675	370.234	373.531	282.076	222.036	332.49	538.714
Zm00001d049218.RefGen_V4	potassium	NA	flat	71.6002	232.588	198.579	214.409	214.686	132.674	123.487	58.4268	31.6225	69.3795	262.767	156.98	73.9726	289.932	178.043	147.144		87.0505	107.502	77.1292	126.572	166.359	104.751	98.4653	131.349	157.178	174.506	236.988	210.171	67.7476	64.8001	72.8145	174.959
Zm00001d009671.RefGen_V4	potassium	NA	flat	311.185	298.435	261.678	234.245	189.305	284.817	281.804	273.231	260.885	291.075	371.364	290.529	298.132	328.726	300.615	330.28		233.662	238.039	241.404	281.91	268.49	291.482	259.179	328.373	288.314	312.212	293.141	290.418	248.818	268.73	303.54	274.794
Zm00001d033066.RefGen_V4	potassium	NA	flat	69.7643	78.5913	60.3159	60.4502	58.1663	59.1265	81.2695	139.193	112.937	91.7085	135.747	11.7149	93.0262	242.972	288.089	275.233		51.5431	117.1	154.258	120.818	67.3858	80.1575	41.8761	52.9318	193.45	306.276	133.246	179.6	88.6878	104.824	257.921	23.7232
Zm00001d024300.RefGen_V4	potassium	NA	flat	230.406	281.442	389.734	313.586	219.974	330.243	218.478	334.236	490.148	322.176	326.762	484.997	202.864	156.196	177.148	165.14		491.377	367.617	545.915	681.186	230.586	438.134	426.683	185.261	143.227	185.19	268.396	211.126	406.486	168.671	261.43	320.263
Zm00001d029072.RefGen_V4	potassium	NA	flat	145.036	27.6132	74.235	42.5041	116.333	75.7108	50.6615	43.8201	38.3987	34.291	63.0253	161.666	96.3886	107.193	28.63	27.5233		155.775	68.1484	39.0655	37.9715	83.1794	61.029	53.1939	89.1998	76.2638	34.4264	94.224	120.37	65.2841	88.6237	38.6005	94.8928
Zm00001d020023.RefGen_V4	potassium	NA	flat	123.923	115.763	147.542	93.509	129.023	92.2951	163.594	147.785	100.514	129.987	99.8708	99.5766	125.529	116.381	110.046	111.152		83.6143	111.341	138.232	134.626	112.661	116.593	121.101	146.052	81.844	111.589	84.7065	83.113	115.787	100.059	125.452	133.443
Zm00001d037289.RefGen_V4	potassium	NA	flat	34.8821	36.1095	31.5499	16.0571	40.1876	62.7318	20.0535	35.2279	13.5525	15.9493	68.843	62.0889	26.8991	55.128	33.1034	50.8123		34.3621	61.4295	11.0185	4.60261	18.9523	8.19793	16.9768	26.4659	51.1525	4.74847	51.3949	22.9277	18.4766	35.2589	47.3733	129.489
Zm00001d003861.RefGen_V4	potassium	NA	flat	2059.88	3566.35	2691.02	3394.66	1490.11	1938.92	2490.86	2242.56	2569.33	3062.27	2708.15	1491.31	1600.5	1917.23	3822.99	3584.38		1842.95	2678.9	3361.63	2761.56	1591.99	2591.46	2426.55	2203.53	2307.44	3196.91	2306.11	2361.55	2568.25	2268	4018.83	2769.68
Zm00001d022449.RefGen_V4	potassium	NA	flat	470.909	386.584	190.227	387.259	376.495	509.786	365.185	591.142	408.833	305.429	660.311	581.059	381.071	550.259	791.797	673.263		531.466	372.416	417.7	220.925	420.109	235.007	399.52	383.265	675.213	633.921	387.365	506.32	283.308	590.825	427.237	478.418
Zm00001d011473.RefGen_V4	potassium	NA	flat	28.4565	7.43431	0	12.279	10.5757	12.2579	9.49903	6.87374	6.77624	3.18986	13.5747	11.7149	4.48319	0	0	6.35153		14.8902	13.4377	0	0	23.1639	4.55441	12.4496	0	4.65023	0	10.4693	12.4192	6.15887	4.76472	72.8145	7.90773
Zm00001d042244.RefGen_V4	potassium	NA	flat	990.469	2877.08	1766.79	2286.72	505.518	981.356	1311.92	3194.57	2441.71	2403.56	1122.82	779.04	943.711	1456.81	3432.02	1532.84		1064.08	2229.7	2354.95	1752.44	727.556	1598.6	840.917	1246.84	1737.33	3437.89	1937.78	1393.81	1726.95	1556.16	2507.28	1656.67
Zm00001d051756.RefGen_V4	potassium	NA	flat	17.4411	19.1168	71.4512	23.6134	37.0149	44.7054	11.6099	6.87374	0	9.56959	70.7822	42.1736	8.96638	60.2324	7.15749	5.29295		8.01781	38.3934	11.0185	26.465	38.9574	64.6726	20.3721	18.6241	28.8314	28.4908	45.6844	31.5256	11.086	10.4824	7.89555	54.3656
Zm00001d001788.RefGen_V4	potassium	NA	flat	1246.58	1105.59	1197.97	1249.62	1092.47	959.724	1040.67	1380.76	1330.4	1200.19	1117.97	1021.54	1211.58	1063.77	1381.4	1186.68		1338.97	1163.32	1371.3	1301.39	1028.69	1461.05	1198.56	1020.41	1056.53	1464.9	1179.23	1024.1	1088.89	1128.28	1266.8	1109.06
Zm00001d053446.RefGen_V4	potassium	NA	flat	5.50771	6.37227	4.63969	3.77814	5.28784	0	0	3.43687	0	3.18986	2.90886	10.5434	0	22.4596	3.57874	0		2.2908	0	0	5.75326	0	0	0	4.90109	12.0906	4.74847	6.66231	0	9.8542	0	0	0
Zm00001d048420.RefGen_V4	potassium	NA	flat	257.026	193.292	218.993	193.63	213.629	209.106	211.089	237.144	201.029	175.442	257.919	276.471	195.019	217.449	217.409	232.89		205.027	221.722	178.299	219.774	203.21	219.522	202.59	226.43	252.973	205.371	237.939	230.232	198.316	216.318	218.444	206.589
Zm00001d038252.RefGen_V4	potassium	NA	flat	4.58975	19.1168	19.4867	0	6.34541	3.60528	9.49903	4.29609	10.1644	6.37972	10.6658	12.8864	11.208	13.2716	2.68406	0		0	5.75902	7.01175	9.20521	0	4.55441	0	8.82196	9.30046	0	4.75879	9.55321	6.15887	6.6706	23.6866	8.8962
Zm00001d010209.RefGen_V4	potassium	NA	flat	59.6668	15.9307	20.4146	42.5041	93.0661	53.3581	61.216	39.524	35.0106	34.291	66.9037	41.0021	47.0735	69.4204	26.8406	27.5233		22.908	30.7148	21.0352	36.8208	68.4387	35.5244	52.0621	31.367	55.8028	35.6135	57.1055	48.7214	52.9663	41.9295	35.9686	32.6194
Zm00001d026645.RefGen_V4	potassium	NA	flat	1092.36	1208.61	806.377	1145.72	736.068	739.803	881.299	1259.61	1050.32	1065.41	865.87	861.045	1013.2	913.695	934.947	838.403		979.319	916.643	914.532	696.144	930.767	694.091	763.955	743.985	1136.52	1326.01	1077.39	926.662	1035.92	1179.74	1193.98	1173.31
Zm00001d005554.RefGen_V4	potassium	NA	flat	212.047	217.719	178.164	194.574	169.211	202.617	200.535	238.863	197.64	219.303	168.714	134.721	144.583	219.491	271.09	185.253		178.683	185.248	238.399	199.063	208.475	239.562	187.876	201.925	180.429	207.746	157.992	130.879	179.839	163.906	207.039	164.085
Zm00001d036621.RefGen_V4	potassium	NA	flat	0	0	0	0	0	12.979	0	0	0	0	19.3924	22.2583	3.36239	0	0	0		0	3.83934	2.00336	0	4.21161	4.55441	3.39536	9.80218	0	0	12.3729	11.4639	24.6355	0	0	1.97693
Zm00001d044056.RefGen_V4	potassium	NA	flat	897.756	3509	1778.86	3223.7	825.961	796.766	1343.58	1011.3	927.216	1382.81	1255.66	534.199	1202.62	2529.76	2203.61	768.536		568.119	808.182	881.477	539.656	987.624	785.18	1130.65	1257.62	2020.99	2189.05	1624.65	1603.98	1375.89	1797.25	2061.62	1271.17
Zm00001d025303.RefGen_V4	potassium	NA	flat	15.6052	18.0548	30.6219	10.3899	15.8635	20.9106	9.49903	11.1698	11.2937	11.1645	17.4531	25.7728	7.84558	14.2924	12.5256	17.996		20.6172	18.2369	11.0185	9.20521	15.7936	9.10881	11.3179	20.5846	13.9507	15.4325	29.5045	9.55321	6.15887	15.2471	14.0365	12.8501
Zm00001d018918.RefGen_V4	potassium	NA	flat	35.8001	9.5584	19.4867	8.50082	10.5757	20.1895	23.2198	32.6503	13.5525	15.9493	1.93924	127.692	16.812	0	3.57874	7.41012		172.956	32.6344	13.0218	11.5065	21.0581	40.9897	16.9768	18.6241	3.72018	0	11.4211	5.73193	6.15887	5.71766	7.01827	31.6309
Zm00001d046679.RefGen_V4	potassium	NA	flat	297.416	195.416	537.276	249.357	321.501	417.491	263.862	189.028	242.815	142.746	248.223	789.584	243.213	341.998	163.728	157.73		414.635	334.983	165.277	423.44	334.823	537.42	328.218	330.333	266.923	225.552	363.572	284.686	237.733	182.965	193.88	294.563
Zm00001d003115.RefGen_V4	potassium	NA	flat	3.6718	3.18613	12.0632	0	0	4.32633	0	0	7.90562	3.98733	0	5.85745	5.60399	0	0	0		0	5.75902	0	4.60261	0	8.19793	0	5.88131	2.79014	4.74847	4.75879	4.77661	3.69532	2.85883	2.63185	2.9654
Zm00001d036981.RefGen_V4	potassium	NA	flat	371.77	221.967	292.3	210.631	228.435	431.191	356.741	238.003	361.4	287.088	409.179	463.91	340.722	242.972	254.091	406.498		467.324	331.143	265.445	329.086	293.76	419.005	366.698	297.986	342.257	398.872	335.019	245.518	194.62	336.389	392.146	269.851
Zm00001d027466.RefGen_V4	potassium	NA	flat	458.058	536.332	421.284	530.829	402.934	448.496	438.011	482.021	490.148	476.087	525.534	434.623	409.091	485.943	502.814	446.725		448.997	437.685	462.775	429.193	386.416	454.53	503.644	469.524	458.513	576.939	473.975	498.678	417.572	477.425	555.32	495.222
Zm00001d021592.RefGen_V4	potassium	NA	flat	422.257	317.551	254.255	283.361	338.422	330.964	295.525	269.794	313.966	295.062	352.941	377.22	337.36	291.974	226.356	294.288		407.763	323.465	224.376	232.432	343.247	242.294	313.505	273.481	272.503	307.464	391.172	279.909	310.407	344.012	299.154	378.583
Zm00001d050192.RefGen_V4	potassium	NA	flat	10.0975	18.0548	22.2705	13.2235	24.3241	17.3053	21.1089	17.1844	18.07	23.1265	21.3316	18.7438	11.208	14.2924	20.5778	20.1132		19.4718	16.3172	21.0352	5.75326	17.8994	20.9503	23.7675	25.4857	12.0906	16.6197	17.1316	9.55321	20.9402	10.4824	28.0731	13.8385
Zm00001d040141.RefGen_V4	potassium	NA	flat	73.4361	43.5438	0	60.4502	45.4755	65.616	63.3268	61.8637	68.8918	59.8099	49.4506	57.403	63.8855	45.94	70.6802	81.5114		72.1603	51.8311	79.1326	0	48.4336	0	39.6125	64.6944	72.5436	61.7301	68.5266	69.7385	60.357	60.9884	58.778	77.1004
Zm00001d011723.RefGen_V4	potassium	NA	flat	0	0	0	0	0	7.21055	3.16634	0	2.25875	0	0	0	7.84558	0	0	0		0	3.83934	0	0	3.15871	0	0	0	0	2.37424	0	0	0	0	4.38642	0
Zm00001d040627.RefGen_V4	potassium	NA	flat	81.6976	161.431	258.894	144.514	69.7995	81.4792	97.1012	50.6939	102.773	114.835	94.0531	59.746	52.6775	212.345	10.7362	67.7497		80.1781	70.068	123.206	199.063	115.819	290.571	149.396	117.626	89.2844	61.7301	72.3336	114.639	93.6149	34.306	122.82	68.2042
Zm00001d018485.RefGen_V4	potassium	NA	flat	51.4053	63.7227	118.776	65.1729	61.339	35.3317	83.3803	40.3832	27.105	41.4682	76.5999	104.263	30.2615	108.214	53.6812	51.8709		53.8339	31.6746	36.0604	87.4495	35.7987	159.404	54.3257	81.3581	55.8028	56.9817	52.3467	106.041	48.0392	54.3178	57.9007	45.4694
Zm00001d003555.RefGen_V4	potassium	NA	flat	0	43.5438	10.2073	10.3899	4.23028	5.04739	7.38813	5.15531	0	0	0	8.20043	0	0	1.78937	0		12.5994	0	4.00671	2.3013	0	0	12.4496	41.1691	1.86009	0	1.90352	0	0	0	5.2637	0
Zm00001d033071.RefGen_V4	potassium	NA	flat	163.395	306.931	11.1352	112.4	13.7484	304.285	208.979	273.231	320.742	334.935	31.9974	44.5166	54.9191	41.8564	79.6271	284.76		101.941	302.348	193.324	83.9976	214.792	75.6031	46.4032	110.765	177.639	136.519	152.281	290.418	121.946	95.2943	175.457	265.897
Zm00001d046231.RefGen_V4	potassium	NA	flat	473.663	417.383	427.779	371.202	479.079	547.281	451.732	393.522	474.337	404.315	491.597	484.997	496.513	454.295	426.765	498.595		438.689	416.569	410.688	444.151	449.59	543.796	471.954	501.871	485.484	429.737	454.94	462.376	449.598	488.86	479.874	422.075
Zm00001d044717.RefGen_V4	potassium	NA	flat	40.3898	32.9234	47.3248	61.3948	30.6695	106.716	60.1605	24.9173	90.3499	15.9493	22.3012	149.951	53.7983	73.504	48.3131	94.2144		82.4689	117.1	29.0487	73.6417	89.4968	15.485	64.5118	47.0504	90.2145	46.2976	101.838	92.6662	7.39065	18.1059	27.1958	122.57
Zm00001d002333.RefGen_V4	potassium	NA	flat	553.524	588.373	524.285	483.602	452.639	319.427	299.747	1154.79	603.086	429.036	163.866	101.92	614.197	835.087	182.516	188.429		499.395	339.782	440.738	454.507	744.403	654.924	640.591	229.371	473.393	576.939	303.611	222.59	368.301	683.26	687.79	176.935
Zm00001d033067.RefGen_V4	potassium	NA	flat	17.4411	28.6752	0	7.55628	2.11514	64.1739	23.2198	19.762	24.8462	31.8986	7.75695	0	28.0199	18.376	13.4203	34.9334		35.5075	48.9516	41.0688	2.3013	4.21161	0	16.9768	8.82196	13.9507	26.1166	26.6492	14.3298	20.9402	0	21.0548	33.6078
Zm00001d020674.RefGen_V4	potassium	NA	flat	536.083	788.037	605.943	938.868	547.821	601.36	930.905	636.68	693.436	1090.14	1027.8	448.68	524.533	632.951	865.162	919.914		673.496	797.624	758.271	1017.18	528.558	910.881	1036.72	641.062	854.712	636.295	414.966	649.619	810.508	529.836	656.208	688.961
Zm00001d041308.RefGen_V4	potassium	NA	flat	136.775	63.7227	137.335	109.566	116.333	87.9687	113.988	208.79	102.773	161.885	51.3898	123.006	121.046	63.2951	56.3652	58.2224		156.92	134.377	79.1326	147.283	141.089	72.8705	43.0078	85.2789	104.165	87.8467	86.61	80.247	146.581	124.836	99.133	87.9735
Zm00001d011498.RefGen_V4	mycorrhizal transport marker	ZmPHT6	flat	942.736	272.945	154.038	347.589	188.247	573.96	433.789	1019.03	971.262	204.151	30.0582	2360.55	264.508	223.575	169.096	304.874		5818.64	1030.86	557.935	327.936	699.128	1277.97	585.133	806.719	42.7821	232.675	401.642	512.052	49.271	238.236	261.43	1056.67
Zm00001d024916.RefGen_V4	mycorrhizal transport marker	ZmNOPE1	flat	363.509	184.796	136.407	160.571	142.772	265.348	224.81	210.508	230.392	235.252	193.924	783.726	144.583	172.53	608.387	737.837		639.134	295.629	158.265	98.956	191.628	260.512	151.659	329.353	279.944	204.184	177.979	299.016	157.667	176.294	207.039	438.879
Zm00001d012613.RefGen_V4	mycorrhizal transport marker	ZmAMT3;1	flat	1208.94	151.872	298.796	320.197	209.399	747.734	568.886	862.655	952.062	241.632	39.7544	3756.97	394.521	178.656	129.73	471.072		7474.89	1090.37	785.316	345.195	851.799	1031.12	894.11	1011.58	103.235	156.7	635.774	424.163	101.006	270.636	171.07	966.72
Zm00001d012261.RefGen_V4	mycorrhizal transport marker	ZmAM3	flat	719.674	126.383	188.371	125.623	111.045	233.622	310.302	369.464	385.117	173.847	43.6329	1732.63	94.147	89.8382	135.098	378.975		2170.54	541.348	178.299	123.12	311.659	490.965	179.954	570.487	119.976	113.963	406.401	276.088	86.2242	89.5767	107.029	621.745

## Sheet: Soybean N assimilation genes
			control (raw normalized reads, not z-scored)									basalt-treated (raw normalized reads, not z-scored)
GeneID	R28	R16	R22	R29	R31	R8	R2		R6	R14	R20	R21	R27	R30	R32	R10	up/down	grouping as per Fig. 3C	annotation
Glyma.13G084000	64.3857	110.806	71.1042	170.053	71.7357	79.658	207.759		66.4856	284.912	843.333	129.414	170.658	98.9292	186.934	153.201	up	I	nitrate_reductase
Glyma.06G109200	800.797	3220.76	825.034	544.542	487.953	3562.12	428.99		2584.63	1950.14	2148.21	1147.54	550.149	3778.67	4598.34	406.215	up	I	nitrate_reductase
Glyma.02G132100	373.236	274.553	268.616	184.921	258.548	549.172	421.19		492.706	794.568	384.336	424.639	288.547	500.023	576.281	439.872	up	II	nitrite_reductase
Glyma.07G212800	418.507	235.155	592.535	315.016	353.448	721.608	664.403		428.595	412.326	1533.1	477.213	675.897	522.604	633.433	779.932	up	II	nitrite_reductase
Glyma.08G157800	245.471	249.929	369.064	266.695	299.646	268.963	411.972		300.372	328.268	434.393	441.827	328.966	308.616	328.623	460.763	up	III	Mo_cof_biosynth
Glyma.09G002300	1032.18	1763.05	1214.41	786.147	865.312	2206.06	816.854		2474.21	2020.04	828.061	1547.91	965.567	2116.23	2969.51	942.418	up	III	Mo_cof_biosynth
Glyma.15G268400	189.133	201.913	162.524	157.044	175.603	224.917	183.65		263.568	222.09	147.626	219.397	189.745	178.503	239.323	204.268	flat	III	Mo_cof_biosynth
Glyma.06G321300	162.976	194.526	217.827	160.761	162.9	275.523	186.487		273.066	242.44	195.137	226.474	156.063	190.331	190.506	178.734	flat	III	Mo_cof_biosynth
Glyma.20G102700	147.886	167.44	195.254	217.445	153.186	155.567	199.25		151.967	171.655	195.137	180.977	197.604	143.017	130.973	189.18	flat	III	Mo_cof_biosynth
Glyma.02G293600	412.471	396.439	427.754	415.376	378.854	403.913	460.898		373.981	433.561	459.845	442.838	434.505	373.135	322.67	571.022	flat	III	Mo_cof_biosynth
Glyma.14G019100	96.5786	97.263	93.6769	102.218	75.472	95.5896	70.1984		111.601	71.6703	98.4171	93.0162	111.152	81.7241	73.8211	83.5642	flat	III	Mo_cof_biosynth
Glyma.07G235100	256.537	267.166	224.599	283.422	256.306	260.529	256.685		288.5	265.446	237.558	296.236	249.251	233.344	279.806	302.92	flat	III	Mo_cof_biosynth
Glyma.07G235000	13.0783	12.3118	16.9296	9.29252	14.9449	14.9945	12.0543		13.0597	13.2723	14.4232	17.1878	11.2275	19.3557	15.4786	13.9274	flat	III	Mo_cof_biosynth
Glyma.20G043800	14.0844	28.3171	25.9587	19.5143	18.6812	30.9261	26.9448		22.5576	23.0053	31.3917	35.3866	13.473	27.9583	17.8599	26.6941	flat	III	Mo_cof_biosynth
Glyma.02G272700	393.356	355.81	400.666	343.823	325.8	500.44	424.736		352.611	403.478	461.542	428.683	388.472	394.642	356.008	428.266	flat	III	Mo_cof_biosynth
Glyma.09G049900	349.091	296.714	286.674	312.229	267.515	288.643	311.284		296.811	324.729	436.938	334.656	284.056	374.211	244.086	369.075	flat	III	Mo_cof_biosynth
Glyma.09G050000	4.02411	0	3.38591	7.43401	0	0	0		0	0	0	2.02209	0	4.30127	0	0	flat	III	Mo_cof_biosynth
Glyma.09G050100	259.555	215.456	229.113	539.895	307.866	66.5379	99.9795		170.963	56.6284	97.5687	197.154	252.619	131.189	83.3464	107.937	down	III	Mo_cof_biosynth
Glyma.19G065600	2633.78	3284.78	2817.08	2264.59	2689.34	3902.31	2392.42		4560.2	3414.52	1892.83	3045.27	2913.54	3577.58	3911.33	2691.46	up	IV	glutamate_synthase(GOGAT)
Glyma.03G128300	3903.38	3989.02	3742.56	4566.34	4502.17	4167.52	4441.64		3914.34	3106.6	3858.63	3791.42	4096.92	4161.48	3773.21	4431.22	flat	IV	glutamate_synthase(GOGAT)
Glyma.04G236900	5974.79	13450.6	8568.61	8999.8	6418.85	10045.3	7618.3		13496.6	7484.69	8525.8	8399.76	7744.75	11582.2	11787.6	6847.62	flat	IV	glutamate_synthase(GOGAT)
Glyma.06G127400	5271.58	8096.22	4784.29	6527.99	4721.86	6187.09	3267.42		7453.51	4509.04	3817.06	4459.72	5439.74	6765.9	7105.88	2369.97	flat	IV	glutamate_synthase(GOGAT)
Glyma.14G162300	2669.99	4206.93	3497.65	2974.53	3678.7	4807.6	3143.33		3275.6	4559.47	2742.95	3557.87	2925.89	4281.92	5709.23	2714.67	flat	IV	glutamate_synthase(GOGAT)
Glyma.19G130800	1638.82	1681.79	1808.08	2046.21	2030.27	2177.01	2111.62		1790.36	1551.09	2470.61	1709.68	1779.56	2050.63	2019.36	2042.68	flat	IV	glutamate_synthase(GOGAT)
Glyma.18G229900	396.375	657.449	365.678	354.974	513.359	883.735	249.594		781.206	1221.05	329.188	471.147	198.727	1055.96	1509.76	204.268	up	IV	Glu_dh
Glyma.06G315600	8.04821	12.3118	9.0291	13.9388	13.4505	22.4917	20.5632		21.3704	17.6964	50.057	18.1988	10.1048	22.5817	28.5759	37.1396	up	IV	Glu_dh
Glyma.16G041200	1599.58	1593.14	1926.58	1684.73	1437.7	2108.59	1643.63		1379.58	1906.79	1846.17	1973.56	1379.86	1576.42	1471.66	1447.28	flat	IV	Glu_dh
Glyma.07G012500	981.882	914.765	1014.64	1081.65	996.828	820.009	1001.92		853.627	924.636	855.211	1050.48	974.549	911.869	909.667	936.615	flat	IV	Glu_dh
Glyma.19G209700	454.724	490.009	432.268	485.069	457.315	616.647	404.172		505.765	582.211	515.841	494.401	378.368	547.337	639.386	403.893	flat	IV	Glu_dh
Glyma.09G262300	553.315	945.545	497.729	320.592	682.237	1466.64	224.777		617.366	1589.14	351.247	605.616	167.29	1483.94	2274.17	196.144	flat	IV	Glu_dh
Glyma.08G196200	1594.55	1504.5	1595.89	1484.02	1624.52	1640.96	1820.9		1524.42	1506.85	1328.63	1587.34	1597.68	1540.93	1632.4	1729.31	flat	IV	Glu_dh
Glyma.16G153400	0	0	53.046	3.71701	5.97798	8.43438	26.9448		0	25.6598	37.3306	21.232	7.85927	2.15064	144.07	0	flat	IV	Glu_dh
Glyma.03G000600	297.784	412.445	391.637	380.993	341.492	395.479	348.156		444.029	376.048	319.007	419.584	337.948	365.608	438.164	380.681	flat	IV	Glu_dh
Glyma.02G072200	3.01808	11.0806	18.0582	13.9388	3.73624	29.0517	41.8354		0	16.8116	42.4212	40.4418	7.85927	5.37659	39.2919	19.7304	flat	IV	Glu_dh
Glyma.19G111000	99.5966	86.1824	83.5192	63.1891	81.45	324.255	155.996		51.0514	303.493	261.314	97.0603	48.2784	167.75	164.311	83.5642	flat	IV	Glu_dh
Glyma.03G212700	473.839	566.342	556.418	633.75	492.436	498.566	428.281		539.008	535.316	568.444	614.716	523.203	526.906	515.557	482.815	flat	IV	Glu_dh
Glyma.17G148000	122.735	136.661	129.793	117.086	101.626	158.379	214.141		123.473	128.299	230.771	181.988	112.275	122.586	119.066	186.859	flat	IV	Glu_dh
Glyma.05G066200	35.2109	38.1665	57.5605	55.7551	53.0546	53.4177	76.58		40.3662	54.8588	78.9034	77.8505	46.0328	52.6906	33.3386	76.6005	flat	IV	Glu_dh
Glyma.U016800	2.01205	6.15589	0	1.8585	11.956	10.3087	4.25445		8.3107	15.9267	0	8.08836	2.2455	11.8285	8.33464	0	flat	IV	Glu_dh
Glyma.01G204600	200.199	76.333	50.7887	118.944	115.076	24.366	53.1806		47.4897	50.4347	49.2085	31.3424	74.1017	44.088	36.9106	38.3002	down	IV	Glu_dh
Glyma.11G215500	12193	16166.6	11507.6	11163.1	11709.4	16070.3	11244.5		14823.9	14612.8	18024.8	13155.7	9931.87	16653.4	21630.8	10623.1	flat	V	glutamine synthase
Glyma.18G041100	9919.42	8914.96	8017.84	4873	6771.56	10818.5	4668.55		8789.16	15312.7	7182.75	7284.58	6038.16	10406.9	13835.5	5097.41	flat	V	glutamine synthase
Glyma.14G213300	1695.15	6056.16	1989.79	563.127	1290.5	8170.1	257.394		6495.4	5333.69	483.601	1589.36	102.17	5814.24	8529.91	25.5335	flat	V	glutamine synthase
Glyma.07G104500	923.532	1440.48	1607.18	1476.58	981.136	907.164	1141.61		709.971	845.002	1585.7	1578.24	1414.67	945.204	787.028	1001.61	flat	V	glutamine synthase
Glyma.02G244000	755.526	1498.34	613.979	318.733	750.236	1898.67	58.8532		1302.4	2801.34	207.015	473.169	39.2963	1912.99	3507.69	15.088	flat	V	glutamine synthase
Glyma.09G173200	1574.43	3185.06	2300.16	2453.22	1853.17	2351.32	1652.14		2279.51	1235.21	2420.55	2176.78	2034.43	1967.83	2222.97	1733.96	flat	V	glutamine synthase
Glyma.15G102000	501.001	906.147	437.911	639.325	674.764	1264.22	176.56		1057.83	1528.08	271.495	506.534	194.236	1123.71	1595.49	64.9943	flat	V	glutamine synthase
Glyma.13G210800	475.851	581.116	337.463	492.503	491.689	749.723	204.923		604.306	880.395	353.792	345.777	180.763	729.065	963.246	97.4915	flat	V	glutamine synthase
Glyma.02G243900	9.05424	4.92471	5.64319	0	8.21972	6.56007	0		1.18724	11.5026	1.69685	3.03314	6.73651	4.30127	7.14398	8.12429	flat	V	glutamine synthase
Glyma.11G170300	1529.16	4120.75	1022.55	578.924	968.433	5601.36	1124.59		10072.6	2603.14	2348.44	1795.62	284.056	5716.39	5271.07	1280.16	up	VI	asparagine_synth
Glyma.20G025400	525.146	530.638	449.198	490.645	471.513	532.303	450.262		588.872	563.63	464.087	499.456	500.748	520.454	582.234	551.291	up	VI	asparagine_synth
Glyma.02G228100	8905.35	13888.9	5454.7	3936.31	4780.14	29239.2	7369.41		27381.4	7523.62	18015.4	9262.19	6008.97	28478.7	23660.9	6527.29	up	VI	asparagine_synth
Glyma.11G171400	1049.29	1510.66	554.161	894.869	1080.52	1586.6	2493.11		1980.32	1285.64	2560.54	1277.96	719.684	2437.75	1990.79	1456.57	flat	VI	asparagine_synth
Glyma.18G061100	6489.88	13941.9	3442.34	1515.61	1691.77	24247.9	1951.37		20187.9	6737.01	6673.7	5284.73	798.277	16924.4	17698	1845.38	flat	VI	asparagine_synth
Glyma.11G240200	280.681	269.628	326.176	311.299	293.668	332.689	297.811		258.819	336.231	268.102	349.822	330.089	187.105	278.615	288.993	flat	VI	asparagine_synth
Glyma.14G195000	17712.1	14017	24641.5	29990.7	24255.6	14830.4	33137.2		15484	8520.81	18089.2	25146.7	34389.9	15112.5	14186.7	21118.5	down	VI	asparagine_synth
Glyma.18G017200	941.641	1096.98	959.342	1070.5	997.575	956.833	996.959		791.891	1031.7	873.876	1010.03	1032.93	852.727	888.235	938.936	down	VI	asparagine_synth
Glyma.07G045900	1162.97	1882.47	1773.09	1818.55	1280.78	2053.3	1401.84		2353.11	2342.12	1690.06	2570.08	1141.84	1729.11	2652.8	1216.32	flat	VII	Alanine aminotransferase
Glyma.01G026700	1827.95	1878.78	1776.48	1879.88	1888.29	2034.56	1742.91		1829.54	1669.65	1491.53	1932.11	1795.28	2162.46	1974.12	1678.25	flat	VII	Alanine aminotransferase
Glyma.16G013900	961.762	824.889	931.126	1089.08	910.895	770.34	815.436		812.074	907.824	1074.95	935.217	836.451	783.907	1002.54	875.102	flat	VII	Alanine aminotransferase
Glyma.02G038100	1114.68	888.91	1060.92	1209.89	1200.83	949.336	1073.54		907.053	736.17	869.634	957.46	1303.52	861.329	859.659	981.879	down	VII	Alanine aminotransferase
Glyma.17G021400	1239.42	915.996	1381.45	1720.97	1068.56	680.373	901.943		899.93	829.076	1231.91	1408.39	1138.47	629.061	641.767	702.171	flat	VIII	xanthine_from_guanine
Glyma.07G253000	8.04821	8.61824	5.64319	0	7.47247	13.1201	16.3087		5.93621	9.73301	41.5727	11.1215	15.7185	11.8285	8.33464	13.9274	flat	VIII	xanthine_from_guanine
Glyma.13G212900	292.754	365.66	158.009	236.03	302.635	439.525	266.612		533.072	369.854	139.141	161.767	231.287	330.123	328.623	157.843	flat	VIII	xanthine_from_guanine
Glyma.19G193700	504.019	1110.52	531.588	257.403	528.304	2247.29	125.506		1964.89	1338.73	378.397	556.075	140.344	1605.45	2083.66	182.216	up	VIII	xanthine_from_xanthosine
Glyma.03G193800	999.991	2256.75	1577.84	550.117	928.828	4531.14	597.041		3542.73	2907.52	746.612	1241.56	425.523	2984.01	3914.9	759.041	up	VIII	xanthine_from_xanthosine
Glyma.13G340300	2918.48	6047.55	2985.25	2114.98	2701.3	7898.33	2003.14		6261.52	6120.29	2776.89	3050.32	1442.74	6662.67	7483.32	1926.62	up	VIII	xanthine_dehydrogenase(xanthine_from_hypoxanthine; xathine_to_urate)
Glyma.15G034000	671.02	720.239	609.464	457.192	418.459	829.381	621.858		833.444	673.347	688.92	685.489	611.9	948.43	783.456	647.622	flat	VIII	xanthine_dehydrogenase(xanthine_from_hypoxanthine; xathine_to_urate)
Glyma.09G097400	56.3375	51.7095	46.2741	59.4721	51.5601	41.2347	43.2535		36.8045	38.932	22.9074	38.4197	46.0328	47.314	29.7666	59.1913	flat	VIII	xanthine_dehydrogenase(xanthine_from_hypoxanthine; xathine_to_urate)
Glyma.03G093200	890.334	1183.16	645.581	387.498	541.754	1407.6	329.011		1326.15	1848.39	469.178	656.168	330.089	1389.31	1987.22	313.366	up	VIII	allantoin_biosynth
Glyma.16G080700	358.145	497.396	302.475	289.927	266.02	547.297	242.503		413.16	576.017	259.618	351.844	241.392	452.709	531.036	259.977	flat	VIII	allantoin_biosynth
Glyma.15G073000	365.188	366.891	239.271	96.6422	295.91	571.663	85.0889		808.512	491.075	152.716	261.861	46.0328	701.107	770.359	81.2429	flat	VIII	allantoate_biosynth
Glyma.13G240500	246.477	466.616	351.006	199.789	390.063	1133.96	110.616		1308.34	705.201	223.135	346.789	80.8382	853.802	1123.99	15.088	flat	VIII	allantoate_biosynth
Glyma.13G240600	3233.37	2821.86	2952.52	3231.94	3323.76	2772.1	2477.51		2736.59	3302.14	2382.37	3352.63	2763.09	2810.88	3189.79	2747.17	flat	VIII	allantoate_biosynth
Glyma.15G072900	1772.62	1881.24	1534.95	1553.71	1717.17	1854.63	1461.4		1640.77	1776.72	1466.08	1609.58	1494.38	1968.91	2189.63	1319.62	flat	VIII	allantoate_biosynth
Glyma.02G116400	1539.22	1130.22	1718.91	1085.37	1358.5	1770.28	1988.24		1651.45	1400.67	2804.89	1831	1556.13	2001.17	1719.32	1995.09	up	IX	ureide_transport
Glyma.10G063100	246.477	179.752	249.429	178.416	228.658	317.695	253.849		289.687	325.613	382.639	289.159	216.691	334.424	402.444	242.568	up	IX	ureide_transport
Glyma.13G147700	106.639	245.004	83.5192	47.3918	103.12	307.386	66.653		366.858	238.901	67.0254	130.425	65.1196	398.943	553.658	35.979	up	IX	ureide_transport
Glyma.01G058500	5819.86	2766.46	7188.29	7618.01	7364.87	3181.64	4639.47		4196.9	3248.17	3845.9	5467.73	8100.66	4165.78	4960.3	4983.67	flat	IX	ureide_transport
Glyma.02G116300	3087.5	2674.12	3241.45	4149.11	4097.9	4705.45	3894.95		3537.98	2968.57	2375.58	3255.57	4102.54	4033.52	4887.67	2967.69	flat	IX	ureide_transport
Glyma.13G081000	2784.68	1535.28	1652.33	1657.79	3326.75	4342.77	4097.03		3484.56	3114.56	4421.13	2767.23	1378.74	4467.94	3300.52	6600.41	up	IX	N_xylem_loading
Glyma.14G148300	201.205	185.908	68.8469	228.596	416.217	312.072	348.156		167.401	181.388	340.218	206.253	68.4879	375.286	183.362	480.494	flat	IX	N_xylem_loading
Glyma.17G153300	1024.14	831.045	932.254	788.935	858.587	969.954	804.09		385.854	639.724	672.8	886.687	799.4	1032.3	847.752	1113.03	flat	IX	N_xylem_loading
Glyma.01G200100	1279.67	1670.71	657.996	998.016	1062.59	2095.47	870.034		1567.16	1433.41	1559.4	856.355	366.017	2364.62	1901.49	1697.98	flat	IX	N_xylem_loading
Glyma.11G042000	2126.74	1295.2	1308.09	992.441	1659.64	1943.66	1973.35		1466.24	2056.32	1920.83	2072.64	860.028	2052.78	2257.5	3499.25	flat	IX	N_xylem_loading
Glyma.05G070600	947.677	590.965	515.787	712.736	931.07	569.789	1089.14		316.994	339.771	620.197	612.693	630.987	921.547	656.055	1164.1	flat	IX	N_xylem_loading
Glyma.18G259900	0	6.15589	4.51455	7.43401	0	0	1.41815		0	0	0	0	0	0	0	0	flat	IX	N_xylem_loading
Glyma.09G237600	0	22.1612	10.1577	77.1279	1.49449	11.2458	26.2358		0	0	24.6043	39.4308	12.3503	0	2.38133	8.12429	flat	IX	N_xylem_loading
Glyma.18G260000	0	34.473	36.1164	189.567	0	21.5545	60.9804		10.6852	0	78.0549	32.3534	44.9101	4.30127	40.4825	1.16061	flat	IX	N_xylem_loading
Glyma.05G229700	12.0723	12.3118	15.8009	8.36327	24.6592	15.9316	51.0534		2.37448	78.7489	34.7854	49.5412	2.2455	77.4229	86.9184	88.2066	up	X	xylem-phloem_transfer
Glyma.04G209200	73.4399	49.2471	101.577	52.9673	38.1096	157.442	232.576		77.1708	118.566	214.651	143.568	52.7694	87.1007	121.448	403.893	up	X	xylem-phloem_transfer
Glyma.17G194600	108.651	136.661	81.2619	85.4912	186.065	178.059	193.577		124.66	265.446	185.805	223.441	116.766	217.214	232.179	248.371	up	X	xylem-phloem_transfer
Glyma.17G115300	12.0723	0	5.64319	0	4.48348	21.5545	43.2535		0	42.4713	128.112	13.1436	0	12.9038	25.0039	120.704	up	X	xylem-phloem_transfer
Glyma.15G016900	19.1145	28.3171	32.7305	8.36327	11.2087	45.9205	90.7615		18.9959	54.8588	181.563	33.3645	23.5778	31.1842	40.4825	120.704	up	X	xylem-phloem_transfer
Glyma.06G156600	179.073	145.279	281.031	210.011	169.625	300.826	224.068		286.125	341.54	450.513	242.651	149.326	305.39	303.619	266.941	up	X	xylem-phloem_transfer
Glyma.07G018800	22.1326	6.15589	54.1746	13.9388	26.1537	28.1146	51.7624		17.8086	61.9373	71.2675	68.7511	6.73651	58.0672	66.6771	75.4399	up	X	xylem-phloem_transfer
Glyma.04G209100	1408.44	1446.63	1373.55	1485.87	1352.52	1194.87	1325.97		1278.66	893.667	1223.43	1312.34	1437.12	1264.57	958.484	1362.56	flat	X	xylem-phloem_transfer
Glyma.14G138200	604.622	283.171	694.112	430.244	499.161	402.039	636.749		489.144	1049.4	1001.99	728.964	485.029	445.182	683.441	612.804	flat	X	xylem-phloem_transfer
Glyma.04G088200	1089.53	1261.96	2264.05	1096.52	1285.27	553.858	1251.52		1088.7	805.185	1250.58	899.83	2500.37	530.132	432.211	1316.14	flat	X	xylem-phloem_transfer
Glyma.04G082700	338.025	227.768	283.288	302.936	310.855	279.272	260.939		255.257	309.687	261.314	220.408	318.862	203.235	165.502	271.584	flat	X	xylem-phloem_transfer
Glyma.13G167700	24.1446	12.3118	45.1455	35.3116	30.6371	61.8521	76.58		36.8045	99.0997	82.2971	75.8284	24.7006	36.5608	64.2958	29.0153	flat	X	xylem-phloem_transfer
Glyma.17G192000	199.193	423.525	246.043	457.192	285.448	208.985	209.886		332.428	95.5605	340.218	398.352	158.308	208.612	185.743	74.2792	flat	X	xylem-phloem_transfer
Glyma.08G204000	54.3254	38.1665	48.5314	61.3306	64.2633	24.366	45.3808		49.8642	41.5865	41.5727	51.5633	75.2244	44.088	64.2958	51.067	flat	X	xylem-phloem_transfer
Glyma.07G018700	151.91	176.058	148.98	199.789	169.625	191.179	175.85		217.265	220.32	208.712	212.32	154.94	184.955	171.455	135.792	flat	X	xylem-phloem_transfer
Glyma.19G085200	10.0603	32.0106	11.2864	0	6.72523	43.109	2.12722		68.8601	25.6598	9.33266	10.1105	0	26.8829	45.2452	0	flat	X	xylem-phloem_transfer
Glyma.12G032000	1008.04	1179.47	1353.24	622.599	1223.99	1295.15	917.542		840.568	1010.46	559.959	1707.66	2019.83	806.488	573.9	1258.1	flat	X	xylem-phloem_transfer
Glyma.05G194600	4.02411	0	13.5436	13.9388	0	2.81146	4.25445		0	1.76964	27.998	3.03314	0	2.15064	11.9066	12.7667	flat	X	xylem-phloem_transfer
Glyma.06G156700	634.803	778.104	539.489	595.65	541.754	735.665	558.042		704.035	553.897	576.928	564.163	550.149	658.094	725.114	680.119	flat	X	xylem-phloem_transfer
Glyma.13G031600	262.573	432.143	661.381	322.45	215.954	432.028	715.456		338.364	353.928	408.94	618.76	502.993	331.198	339.339	626.731	flat	X	xylem-phloem_transfer
Glyma.08G203900	163.982	110.806	137.694	147.751	134.505	101.213	139.688		125.848	159.267	149.322	116.27	160.554	116.134	84.5371	120.704	flat	X	xylem-phloem_transfer
Glyma.15G017000	320.923	167.44	391.637	356.833	330.283	774.089	636.749		207.767	344.195	668.557	388.241	391.841	262.378	428.639	721.901	flat	X	xylem-phloem_transfer
Glyma.17G189300	2.01205	0	0	0	2.98899	0	4.25445		0	1.76964	0	0	0	2.15064	0	10.4455	flat	X	xylem-phloem_transfer
Glyma.08G037200	1258.54	2869.88	1376.94	646.759	1688.03	4236.87	99.2704		3820.55	4709.01	543.839	1407.38	71.8562	5089.48	8901.4	19.7304	flat	X	xylem-phloem_transfer
Glyma.11G107000	39.235	11.0806	72.2328	46.4626	28.3954	47.7948	86.5071		40.3662	31.8535	11.0295	19.2099	33.6826	19.3557	7.14398	22.0517	down	X	xylem-phloem_transfer
Glyma.06G090200	1416.49	1476.18	2011.23	1553.71	1351.77	711.299	1784.03		1491.18	888.358	1367.66	1138.44	2792.29	381.738	492.934	1453.09	down	X	xylem-phloem_transfer

## Sheet: Maize N assimilation genes
							control (raw normalized reads, not z-scored)																				basalt-treated (raw normalized reads, not z-scored)
GeneID	P7	P11	P12	P13	P20	P21	P22	P23	P24	P25	P32	P5	P6	P29	P30	P31		P8	P9	P14	P15	P16	P17	P18	P19	P2	P3	P4	P10	P26	P28	P1	P27	up/down (DESeq2 P<0.05)	grouping as per Fig. 3C	N_assim
Zm00001d018206.RefGen_V4	5.50771	0	14.847	0	74.0298	142.048	0	0	25.9756	32.6961	2678.09	178.066	0	75.5458	0	0		16.0356	10.5582	77.1292	136.928	75.8091	110.217	81.4885	2.94065	16.7408	9.49694	10.4693	29.615	27.099	1.90589	1.75457	33.6078	flat	I	nitrate_reductase
Zm00001d049995.RefGen_V4	139.529	53.1022	44.541	50.0604	24.3241	33.8896	25.3307	30.9318	31.6225	110.848	945.379	73.8038	17.9328	44.9191	97.5208	105.859		107.668	56.6303	99.1662	108.161	75.8091	55.5638	49.7986	27.4461	62.3131	26.1166	65.6713	90.7555	57.8934	55.2707	55.2688	57.331	flat	I	nitrate_reductase
Zm00001d039831.RefGen_V4	21.1129	19.1168	0	28.3361	20.0938	33.1685	15.8317	18.9028	14.6819	12.7594	21.3316	22.2583	20.1744	37.7729	21.4725	20.1132		19.4718	21.1164	15.0252	0	26.3226	0	29.4264	16.6637	22.3211	18.9939	14.2764	21.9724	23.4037	23.8236	18.4229	18.7809	flat	I	nitrate_reductase
Zm00001d031769.RefGen_V4	20.1949	23.365	16.7029	17.0016	11.6333	1.44211	6.33268	8.59218	29.3637	113.24	1073.37	9.37191	14.5704	819.774	797.165	323.928		6.87241	5.75902	13.0218	9.20521	11.5819	40.9897	16.9768	0	588.719	97.3437	46.6361	122.281	23.4037	593.684	39.4777	85.0081	flat	I	nitrate_reductase
Zm00001d017025.RefGen_V4	47.7335	19.1168	79.8026	30.2251	24.3241	49.0318	20.0535	22.3397	35.0106	11.962	189.076	72.6323	0	20.4178	15.2097	11.6445		38.9437	141.096	36.0604	72.491	16.8465	40.0788	43.0078	28.4263	40.922	16.6197	19.9869	31.5256	19.7084	28.5883	22.8094	37.5617	flat	I	nitrate_reductase
Zm00001d052139.RefGen_V4	0	0	19.4867	0	9.51812	54.8002	0	0	18.07	3.98733	95.9923	250.699	0	0	0	0		0	8.63852	44.0738	204.816	25.2697	137.543	9.05428	0	0	0	0	6.68725	16.0131	2.85883	0	0	flat	I	nitrate_reductase
Zm00001d032085.RefGen_V4	29.3744	30.7993	28.7661	19.8352	17.9787	12.979	23.2198	24.9173	22.5875	25.5189	28.119	22.2583	22.4159	24.5013	31.314	19.0546		18.3264	20.1566	13.0218	10.3559	21.0581	19.1285	24.8993	26.4659	22.3211	20.181	27.601	14.3298	17.2448	26.6824	30.7049	16.8039	flat	II	nitrite_reductase
Zm00001d052164.RefGen_V4	43.1437	246.394	941.856	219.132	526.669	104.553	47.4951	330.799	511.606	467.315	659.341	291.701	36.9863	124.548	14.315	28.5819		273.751	79.6664	274.46	894.056	58.9626	253.225	302.187	75.4768	61.383	174.506	216.049	147.119	751.383	82.9061	134.224	212.52	flat	II	nitrite_reductase
Zm00001d049977.RefGen_V4	0	0	0	0	0	7.93161	0	0	0	0	0	7.02894	0	11.2298	0	6.35153		0	4.79918	7.01175	0	5.26452	0	0	0	9.30046	0	0	0	0	0	6.14098	5.9308	flat	II	nitrite_reductase
Zm00001d052165.RefGen_V4	102.811	985.577	773.9	812.3	1000.46	423.98	216.367	215.664	933.992	1220.92	2425.02	845.815	12.3288	620.7	0	0		822.398	182.369	1386.32	1876.71	203.21	974.643	796.777	549.902	43.7122	194.687	645.292	426.073	2195.02	201.071	209.671	738.384	flat	II	nitrite_reductase
Zm00001d018161.RefGen_V4	89.9592	245.332	145.686	146.403	250.644	138.443	49.606	81.6257	263.144	425.049	2647.06	449.852	10.0872	43.8982	4.47343	5.29295		361.947	233.24	519.871	596.037	147.407	246.849	294.264	89.1998	48.3624	80.724	284.576	221.635	529.663	38.1177	78.0782	660.295	flat	II	nitrite_reductase
Zm00001d016866.RefGen_V4	839.925	1243.65	1014.24	1512.2	833.364	901.319	1013.23	1194.31	1489.64	1456.17	1102.46	1020.37	833.873	679.912	1118.36	835.227		1064.08	995.35	1419.38	1147.2	1075.01	1008.35	1234.78	1118.43	858.432	1187.12	1146.87	1025.06	1384.51	1151.16	1229.07	1402.63	flat	III	Mo_cof_biosynth
Zm00001d053887.RefGen_V4	219.39	206.037	205.074	205.909	216.802	261.743	218.478	249.173	277.826	212.126	228.83	214.383	215.193	257.264	348.033	265.706		202.736	239.959	280.47	264.65	234.798	249.581	212.776	166.637	180.429	214.868	173.22	211.126	198.316	202.977	197.389	232.29	flat	III	Mo_cof_biosynth
Zm00001d050783.RefGen_V4	9.17951	2.12409	13.9191	12.279	4.23028	4.32633	5.27724	2.57765	9.03499	3.98733	11.6354	3.51447	10.0872	4.08355	11.6309	4.23436		6.87241	3.83934	4.00671	11.5065	9.47613	12.7523	4.52714	3.92087	4.65023	4.74847	3.80703	1.91064	7.39065	0	6.14098	0	flat	III	Mo_cof_biosynth
Zm00001d001970.RefGen_V4	8.26156	10.6204	11.1352	3.77814	0	7.93161	16.8872	6.87374	3.38812	6.37972	7.75695	7.02894	4.48319	12.2507	6.2628	8.46871		5.72701	6.71885	8.01343	4.60261	5.26452	11.8415	0	6.86152	8.37041	8.30983	8.56582	9.55321	0	0	7.01827	2.9654	flat	III	Mo_cof_biosynth
Zm00001d045182.RefGen_V4	692.135	572.442	764.62	545.941	373.322	444.17	496.06	645.273	604.215	629.2	424.693	453.366	629.888	415.502	671.909	600.22		548.647	544.227	564.947	577.627	527.505	534.687	546.652	467.564	649.172	637.482	595.8	538.801	525.968	673.731	636.908	579.241	flat	III	Mo_cof_biosynth
Zm00001d026515.RefGen_V4	1553.17	1464.56	1328.81	1438.53	1467.91	1429.13	1671.83	1618.77	1446.73	1515.98	1415.64	1214.83	1496.26	1432.31	1664.12	1369.81		1472.99	1578.93	1539.58	1350.86	1510.92	1335.35	1346.82	1279.18	1351.36	1507.64	1389.57	1316.43	1490.45	1359.85	1621.22	1367.05	flat	III	Mo_cof_biosynth
Zm00001d003415.RefGen_V4	246.011	223.029	194.867	196.463	240.068	194.685	226.921	225.115	250.721	198.569	172.592	256.556	286.924	192.948	196.831	164.081		216.481	230.361	225.378	212.871	247.432	227.72	248.993	203.885	215.771	182.816	195.11	271.311	230.342	220.13	214.057	189.786	flat	III	Mo_cof_biosynth
Zm00001d051608.RefGen_V4	1745.94	1356.23	1369.64	1285.51	1483.77	1579.83	1548.34	1504.49	1373.32	1421.08	1334.2	1648.29	1682.32	1267.94	1223.04	1293.6		1577.22	1620.2	1399.34	1273.77	1535.13	1282.52	1238.17	1455.62	1485.28	1240.54	1450.48	1372.8	1485.52	1498.03	1369.44	1434.26	flat	III	Mo_cof_biosynth
Zm00001d016850.RefGen_V4	171.657	229.402	270.03	240.856	304.58	265.348	183.648	205.353	247.333	208.138	234.648	340.903	127.771	213.366	220.988	169.374		224.499	248.598	262.44	241.637	287.443	263.245	228.621	195.063	201.82	198.249	197.966	209.215	221.719	199.165	190.37	269.851	flat	III	Mo_cof_biosynth
Zm00001d002755.RefGen_V4	33.9642	80.7154	64.9556	90.6754	50.7633	55.5212	85.4912	78.1888	99.3849	141.949	113.445	37.4877	96.3886	111.277	129.73	110.093		61.8517	104.622	117.196	33.3689	38.9574	30.0591	70.1707	62.7339	98.5849	175.693	61.8643	62.0959	105.933	134.365	129.838	62.2734	flat	III	Mo_cof_biosynth
Zm00001d021956.RefGen_V4	543.427	443.935	467.68	479.824	344.767	448.496	412.68	525.841	528.547	508.783	336.458	523.656	558.157	420.606	436.607	407.557		476.487	466.48	377.633	456.809	545.404	442.688	458.373	512.654	611.97	528.268	539.647	476.705	524.736	560.331	493.033	530.806	flat	IV	glu_synthase
Zm00001d029732.RefGen_V4	0	3.18613	5.56762	1.88907	0	2.16317	0	0	5.64687	0	0	3.51447	10.0872	0	1.78937	0		0	0	0	0	0	0	0	2.94065	0	0	2.85527	0	3.69532	0.952943	2.63185	0	flat	IV	glu_synthase
Zm00001d038948.RefGen_V4	628.796	130.631	131.767	177.573	104.699	214.153	232.198	346.265	240.557	244.822	119.263	927.82	282.441	142.924	176.253	220.187		873.942	349.38	159.267	144.982	255.856	178.533	211.644	283.283	244.602	151.951	367.379	234.054	226.647	199.165	212.303	378.583	flat	IV	glu_synthase
Zm00001d022388.RefGen_V4	2972.33	3980.54	5478.54	4667.89	3485.75	3462.51	3127.29	4041.76	5722.54	4987.35	5655.79	5185.01	2292.03	2326.61	2431.76	2083.3		5445.24	2871.83	5801.72	7181.22	3304.01	4878.68	4460.37	4185.53	2401.38	2890.63	4706.44	3248.09	6565.36	2527.21	3068.74	3601.97	flat	IV	glu_synthase
Zm00001d022399.RefGen_V4	2.75385	3.18613	3.71175	4.72268	0	7.93161	3.16634	0	4.5175	5.58226	4.8481	0	4.48319	0	4.47343	2.11718		5.72701	2.87951	3.00504	6.90391	3.15871	5.46529	6.79071	9.80218	3.72018	4.74847	3.80703	3.82129	2.46355	0	0	3.95386	flat	IV	glu_synthase
Zm00001d048574.RefGen_V4	1034.53	911.234	1027.23	923.755	1241.59	935.93	954.124	982.945	1067.26	934.63	939.561	1116.43	1238.48	828.962	560.968	497.537		1061.79	1089.41	984.65	1041.34	1029.74	792.467	829.599	1047.85	921.676	934.262	986.973	1074.74	1027.3	957.708	900.093	851.069	flat	IV	glu_synthase
Zm00001d011610.RefGen_V4	1132.75	439.686	743.278	461.878	450.524	690.771	450.676	396.959	556.781	392.353	1009.37	1433.9	401.245	341.998	507.287	450.959		772.001	1035.66	484.812	865.29	715.974	757.853	477.613	797.897	499.435	346.638	750.937	445.18	424.962	372.601	408.814	517.956	flat	IV	glu_synthase
Zm00001d043845.RefGen_V4	3680.07	5155.16	6019.53	6349.16	2352.03	3251.24	3595.91	3258.15	3793.57	4000.88	6267.62	6796.98	2411.96	2086.7	3256.66	2570.25		4944.7	3841.26	3701.2	6061.63	3103.96	4109.9	2781.93	5276.51	3130.53	3328.68	4659.81	3403.81	4460.26	2513.86	2758.18	4988.79	flat	IV	glu_synthase
Zm00001d053900.RefGen_V4	347.903	288.876	308.075	290.917	424.085	377.112	347.242	282.683	350.106	327.758	392.696	352.618	386.675	451.233	297.931	281.585		251.988	283.152	330.554	219.774	343.247	246.849	365.567	322.492	336.677	302.715	334.067	373.531	317.798	350.683	315.822	322.24	down	IV	Glu_dh
Zm00001d025984.RefGen_V4	505.791	724.314	320.138	605.447	507.633	644.623	738.813	574.817	642.614	587.732	448.934	574.03	435.99	341.998	744.379	624.568		497.104	538.468	595.999	364.757	645.43	535.598	537.598	559.704	375.739	568.63	459.699	357.29	469.306	411.671	588.657	599.999	flat	IV	Glu_dh
Zm00001d010867.RefGen_V4	1475.15	1494.3	1583.06	1638.77	1854.98	1558.2	1339.36	1562.92	1646.63	1492.86	1531.03	1719.75	1292.28	1373.1	1547.81	1301.01		1548.58	1739.22	1833.07	1705.27	1625.68	1575.82	1565.26	1368.38	1224.87	1529.01	1341.03	1440.62	1388.21	1423.7	1357.16	1504.45	flat	IV	Glu_dh
Zm00001d005614.RefGen_V4	346.985	294.186	344.265	295.639	352.17	324.475	305.024	302.445	342.2	342.91	310.278	345.589	457.285	312.392	288.089	340.866		367.674	311.947	308.517	321.032	382.204	364.352	281.815	335.234	343.187	320.522	311.225	365.888	331.347	357.354	312.313	315.321	flat	IV	Glu_dh
Zm00001d034420.RefGen_V4	1030.86	394.019	894.531	480.768	608.102	917.182	655.433	630.666	1058.22	762.377	1674.53	1026.22	1457.04	406.314	372.189	726.192		880.814	883.049	1160.95	1054	653.853	1214.2	981.258	469.524	601.74	376.316	662.423	1005	1097.51	663.248	686.913	1006.26	flat	IV	Glu_dh
Zm00001d044503.RefGen_V4	570.966	579.876	619.862	495.881	429.373	549.444	524.557	604.889	609.862	628.403	526.503	613.86	586.177	499.215	599.44	529.295		547.502	537.508	503.844	601.791	555.933	566.568	454.978	560.685	649.172	512.835	592.945	563.64	578.934	616.554	550.934	618.78	flat	IV	Glu_dh
Zm00001d048050.RefGen_V4	323.119	36.1095	41.7572	70.8401	63.4541	151.422	97.1012	64.4413	80.1856	34.291	168.714	265.928	97.5094	43.8982	13.4203	47.6365		193.573	421.368	184.309	62.1352	160.041	43.7223	65.6435	99.9822	48.3624	54.6074	89.4652	119.415	59.1252	42.8824	124.574	73.1465	flat	V	gln_synthase
Zm00001d026501.RefGen_V4	577.391	1553.77	1396.55	1075.83	802.695	616.502	544.611	624.651	954.321	909.908	3805.76	850.501	557.036	671.745	408.872	482.717		828.125	730.435	1326.22	2119.5	589.626	923.633	719.815	650.865	572.908	694.464	661.472	617.138	1040.85	548.895	693.931	915.32	flat	V	gln_synthase
Zm00001d017958.RefGen_V4	9678.88	5308.1	4053.23	5901.46	7552.1	6603.42	5850.35	6306.66	8681.5	6573.51	7837.43	7116.8	12166.3	7620.93	14065.4	14942		6872.41	9815.28	7196.06	5031.8	8942.31	6384.37	6699.04	5177.51	9287.44	8486.71	8207.01	9850.32	4518.15	8124.79	7138.45	8238.87	flat	V	gln_synthase
Zm00001d051804.RefGen_V4	9657.76	9142.08	7052.32	9472.74	9233.63	8428.41	10760.3	9777.9	8126.98	9737.85	10026.8	6331.9	13977.5	11111.4	18198.8	17071.9		7149.6	9798.01	8765.69	8008.53	10522.7	9624.37	10532.4	9313.05	11803.2	10580.8	8763.79	11192.5	8247.96	11998.5	10486.2	9201.63	flat	V	gln_synthase
Zm00001d033747.RefGen_V4	188.18	75.4052	196.723	40.615	617.62	894.108	71.7704	54.1307	64.3743	37.4809	422.754	691.179	58.2815	242.972	30.4193	9.5273		114.54	396.412	45.0755	66.7378	169.517	50.0985	250.125	64.6944	179.499	154.325	668.134	240.741	87.456	30.4942	29.8276	377.594	flat	V	gln_synthase
Zm00001d030760.RefGen_V4	740.786	717.942	776.683	711.235	572.145	520.602	577.33	793.058	723.929	804.643	712.67	679.464	736.364	630.909	730.959	701.845		752.529	667.086	678.136	762.882	720.186	746.923	638.327	677.33	847.272	721.768	751.889	681.144	763.7	850.025	836.928	693.903	up	VI	Asparagine_synthase
Zm00001d045675.RefGen_V4	1395.29	1083.29	1270.35	1068.27	1510.21	1349.09	1189.49	1089.49	1485.13	1492.86	1792.83	1315.58	1596.02	1589.52	2514.07	2607.3		1281.7	1328.41	1370.3	1690.31	1305.6	1498.4	1121.6	1155.68	1500.16	1390.12	1484.74	1479.79	1198.52	1503.74	1328.21	1398.68	flat	VI	Asparagine_synthase
Zm00001d044608.RefGen_V4	39.4719	10247.7	3035.28	2455.79	76.145	734.755	1403.75	2302.7	162.63	110.05	17.4531	1312.07	0	18.376	8.05218	0		503.977	43.1926	189.317	149.585	18.9523	414.451	917.878	6392.98	5.58028	18.9939	41.8773	285.641	1119.68	10.4824	439.519	5.9308	flat	VI	Asparagine_synthase
Zm00001d028766.RefGen_V4	2.75385	81.7774	24.1264	23.6134	11.6333	7.93161	9.49903	8.59218	9.03499	3.18986	0	10.5434	5.60399	9.188	0	1.05859		4.58161	3.83934	4.00671	29.9169	5.26452	50.0985	9.05428	45.09	0	0	0	2.86596	0	4.76472	3.50913	0	flat	VI	Asparagine_synthase
Zm00001d031563.RefGen_V4	0	262.325	58.46	67.062	8.46055	29.5633	45.3842	54.1307	11.2937	3.18986	0	23.4298	0	0	0	0		0	0	3.00504	0	0	0	18.1086	182.32	0	0	0	0	44.3439	0	0	0	flat	VI	Asparagine_synthase
Zm00001d047736.RefGen_V4	1765.22	387.646	90.9378	336.254	282.371	690.771	644.878	1007.86	463.043	241.632	1492.24	3844.83	876.464	83.7129	8.94686	67.7497		4084.5	3294.16	666.116	134.626	608.578	194.929	354.249	1057.65	128.346	341.89	1214.44	549.31	295.626	193.447	318.454	544.645	flat	VI	Asparagine_synthase
Zm00001d028750.RefGen_V4	1203.43	567.132	120.632	308.863	185.075	441.286	485.506	211.368	169.406	86.9237	178.41	1688.12	203.985	36.752	2.68406	160.906		2075.47	744.833	437.733	147.283	196.893	395.322	164.109	278.382	19.531	99.7179	422.581	241.696	88.6878	55.2707	123.697	316.309	flat	VI	Asparagine_synthase
Zm00001d007937.RefGen_V4	61.5027	42.4818	108.569	22.6688	162.866	72.8266	48.5506	41.2425	20.3287	29.5062	33.9367	63.2604	47.0735	52.0653	21.4725	0		53.8339	56.6303	19.0319	64.4365	45.2749	56.4746	24.8993	45.09	26.9713	24.9295	32.3598	59.2299	50.5028	15.2471	27.1958	34.5963	flat	VII	alanine aminotransferase
Zm00001d018639.RefGen_V4	1972.68	1279.76	1718.54	1568.87	1751.33	1300.06	1387.91	2164.37	1960.59	1886.8	1198.45	1406.96	2153.05	1471.1	1313.4	1454.5		1769.65	1704.67	1635.74	1445.22	1957.35	1612.26	1448.69	1298.79	1599.68	1711.82	1461.9	1918.29	2001.63	1751.51	1844.05	1809.88	flat	VII	alanine aminotransferase
Zm00001d030557.RefGen_V4	2568.43	1843.71	1604.4	1861.68	2815.25	1585.6	1399.52	1441.77	1908.64	1189.82	1769.56	2599.53	1738.36	1374.12	758.694	579.048		1852.11	2270.01	1550.6	1040.19	1683.59	832.545	997.103	1891.82	1069.55	1676.21	2485.04	1621.18	1669.05	859.555	1111.52	1660.62	flat	VII	alanine aminotransferase
Zm00001d014258.RefGen_V4	827.992	688.205	564.186	632.838	566.857	783.787	450.676	626.37	910.275	519.15	795.088	1062.54	506.6	294.016	472.394	611.864		603.627	948.318	702.177	382.016	751.773	265.977	467.427	542.06	466.883	519.958	870.858	530.203	724.283	476.472	538.652	949.916	flat	VII	alanine aminotransferase
Zm00001d047167.RefGen_V4	16.5231	15.9307	0	11.3344	14.806	21.6317	12.6654	20.6212	21.4581	23.1265	18.4228	17.5723	28.0199	13.2716	25.0512	14.8202		16.0356	8.63852	18.0302	0	15.7936	0	15.845	18.6241	32.5516	8.30983	20.9387	17.1958	9.8542	20.9648	25.4412	14.827	flat	VII	alanine aminotransferase
Zm00001d039691.RefGen_V4	5.50771	0	0	3.77814	6.34541	9.37372	16.8872	0	4.5175	2.3924	4.8481	32.8017	4.48319	2.04178	0	0		4.58161	10.5582	0	9.20521	13.6877	8.19793	9.05428	9.80218	0	2.37424	3.80703	4.77661	0	3.81177	6.14098	7.90773	flat	VII	alanine aminotransferase
Zm00001d032984.RefGen_V4	89.0412	55.2263	11.1352	31.1697	39.13	35.3317	10.5545	16.3251	25.9756	45.4555	14.5443	42.1736	31.3823	61.2533	36.6821	27.5233		59.5609	68.1484	47.0789	6.90391	43.1691	20.0394	29.4264	48.0307	24.1812	40.362	55.202	36.3022	16.0131	31.4471	31.5822	53.3772	flat	VII	alanine aminotransferase
Zm00001d022152.RefGen_V4	530.576	579.876	616.15	542.163	645.117	479.502	527.724	517.249	578.239	509.58	661.28	469.767	397.883	554.343	463.447	345.1		470.76	536.548	625.047	583.38	563.303	644.904	579.474	530.298	393.409	587.623	507.287	443.269	459.452	365.93	471.101	587.149	flat	VII	alanine aminotransferase
Zm00001d039264.RefGen_V4	1807.45	637.227	1066.2	1098.49	1918.43	1344.77	1559.95	1704.69	1800.22	1543.1	1421.46	2480.04	1426.78	1449.66	1166.67	2193.4		2729.49	1558.77	1464.45	1575.24	1511.97	1544.85	1272.13	1753.61	1729.89	1132.51	1354.35	1400.5	1384.51	1524.71	1509.8	1499.5	flat	VII	alanine aminotransferase
Zm00001d052029.RefGen_V4	0	5.31022	0	0	2.11514	5.04739	3.16634	4.29609	3.38812	0	0	2.34298	0	0	1.78937	0		9.16321	1.91967	0	3.45195	0	0	4.52714	2.94065	0	4.74847	0	1.91064	6.15887	1.90589	0	2.9654	flat	VIII	xanthine_from_xanthosine
Zm00001d031958.RefGen_V4	200.113	165.679	201.362	208.742	181.902	215.595	170.982	214.804	259.756	188.202	203.62	234.298	152.428	167.426	350.717	298.522		629.971	284.111	246.413	217.473	233.745	185.82	226.357	195.063	180.429	181.629	206.531	187.243	202.011	119.118	152.647	263.92	flat	VIII	xanthine_from_xanthosine
Zm00001d005343.RefGen_V4	1121.74	1133.2	880.612	1234.51	956.042	967.656	915.073	1207.2	1311.2	1102.1	1274.08	951.249	991.906	1062.75	1442.23	1036.36		1057.21	1206.51	1306.19	978.054	1027.63	791.556	1113.68	938.068	1012.82	1140.82	936.53	992.579	1249.02	1059.67	963.257	1303.79	flat	VIII	xanthine_from_xanthosine
Zm00001d049948.RefGen_V4	492.022	904.862	748.845	880.307	444.179	576.844	477.062	720.025	749.904	651.529	551.713	875.103	441.594	426.731	915.264	682.79		815.526	702.6	700.173	706.5	463.278	673.141	636.063	516.575	648.242	719.394	660.52	630.512	657.768	595.589	639.54	900.493	flat	VIII	xanthine_from_xanthosine
Zm00001d010313.RefGen_V4	41.3078	14.8686	16.7029	15.1126	11.6333	15.8632	30.608	14.6067	20.3287	15.1518	38.7848	87.8617	23.5367	13.2716	24.1565	15.8788		36.6529	59.5098	26.0436	13.8078	5.26452	11.8415	23.7675	9.80218	37.2018	11.8712	3.80703	22.9277	14.7813	14.2941	15.7911	50.4118	flat	VIII	xanthine_from_guanine
Zm00001d029626.RefGen_V4	2998.95	1799.1	1779.78	1912.68	1678.36	1987.23	1902.97	2499.46	2220.35	2458.59	1395.28	1552.22	3056.41	1998.9	2769.95	1954.16		1946.04	2067.49	1618.71	1586.75	2724.91	1588.58	1467.93	1719.3	2326.05	2104.76	2207.13	2249.78	2007.79	2160.32	2013.37	2438.55	flat	VIII	xanthine_dehydrogenase (xanthine_from_hypoxanthine; xanthine_to_urate)
Zm00001d047217.RefGen_V4	1020.76	829.457	851.846	878.418	1095.64	978.472	882.354	987.241	883.17	956.161	705.883	1047.31	1087.17	924.925	845.479	913.562		1169.46	1097.09	1015.7	910.165	1161.35	852.585	816.017	891.018	885.404	790.621	870.858	1065.18	1019.91	880.52	814.119	974.628	flat	VIII	allantoin_biosynth
Zm00001d026635.RefGen_V4	444.288	145.5	237.552	164.349	387.07	364.133	244.864	214.804	530.806	450.568	1008.4	445.166	391.158	693.183	1342.92	1598.47		238.244	391.613	319.535	242.787	325.347	249.581	316.9	168.597	972.828	392.936	611.98	544.533	378.155	634.66	410.569	634.595	flat	VIII	allantoate_biosynth
Zm00001d041637.RefGen_V4	15.6052	0	0	6.61175	14.806	15.1422	17.9426	8.59218	38.3987	19.1392	47.5113	22.2583	23.5367	26.5431	67.9962	85.7457		18.3264	19.1967	20.0336	6.90391	10.529	11.8415	10.1861	13.723	39.992	13.0583	22.8422	21.9724	19.7084	34.306	11.4047	22.7347	flat	VIII	allantoate_biosynth
Zm00001d045132.RefGen_V4	13.7693	0	12.0632	6.61175	0	7.21055	5.27724	6.01452	12.4231	4.78479	31.0278	0	6.72478	14.2924	20.5778	23.289		8.01781	8.63852	0	0	7.37033	14.5741	7.9225	4.90109	24.1812	4.74847	8.56582	14.3298	9.8542	15.2471	14.9138	21.7463	flat	VIII	allantoate_biosynth
Zm00001d041748.RefGen_V4	2938.36	1838.4	2582.45	1911.74	1566.26	1564.69	1996.91	3277.06	3839.87	3177.9	2377.51	2634.68	2606.97	2223.5	3132.3	3914.66		3720.26	3175.14	2848.77	2185.09	1940.5	2542.27	2462.76	1932.99	2993.82	2989.16	2292.78	2425.56	3495.78	3514.45	3672.31	3050.41	up	IX	N_xylem_loading
Zm00001d035214.RefGen_V4	269.878	234.712	146.614	169.072	44.4179	85.8056	137.208	214.804	54.21	47.8479	28.119	149.951	226.401	23.4804	0	0		159.211	181.409	75.1259	77.0937	83.1794	17.3067	73.566	131.349	7.44037	89.0338	66.6231	29.615	110.86	30.4942	42.9869	56.3426	flat	IX	N_xylem_loading
Zm00001d023720.RefGen_V4	39.4719	114.701	68.6674	95.398	26.4392	54.8002	33.7743	203.635	86.9618	61.4048	29.0886	24.6013	54.9191	64.316	35.7874	42.3436		57.2701	48.9516	89.1494	55.2313	46.3278	32.7917	57.7211	37.2483	49.2924	112.776	35.215	24.8384	30.7944	69.5649	77.2009	116.639	flat	IX	N_xylem_loading
Zm00001d027682.RefGen_V4	7216.01	4374.56	4630.41	3307.76	1753.45	3236.1	1758.38	7671.1	13566	12140.6	6250.17	15856.1	5841.6	5709.83	2313.66	6125		11097.8	6730.37	6787.37	3027.36	3337.7	2015.78	3751.87	3250.4	11630.2	7037.24	6343.47	6903.15	10759.6	10350.9	11517.9	11344.6	flat	IX	N_xylem_loading
Zm00001d051637.RefGen_V4	10.0975	0	11.1352	0	63.4541	81.4792	0	0	0	0	80.4784	17.5723	0	95.9635	0	0		0	44.1525	0	0	109.502	9.10881	0	0	15.8108	0	10.4693	9.55321	0	0	3.50913	9.88466	flat	IX	N_xylem_loading
Zm00001d017666.RefGen_V4	125.759	20.1788	26.9102	59.5057	218.917	855.892	273.361	52.4123	251.85	45.4555	78.5392	2266.83	126.65	79.6293	36.6821	182.077		234.807	333.063	97.1628	75.943	223.216	92.9099	347.458	154.874	226.001	62.9173	416.87	238.83	56.6616	69.5649	31.5822	542.668	flat	IX	N_xylem_loading
Zm00001d004705.RefGen_V4	228.57	932.475	1016.09	455.266	818.558	565.307	386.294	128.023	134.396	297.455	665.159	155.808	118.805	1333.28	475.973	435.08		194.718	248.598	167.28	497.081	286.39	908.149	282.946	278.382	532.916	299.154	331.212	413.654	266.063	134.365	92.992	424.052	down	X	xylem-phloem_transfer
Zm00001d018751.RefGen_V4	276.303	144.438	193.011	136.013	21.1514	93.7372	230.088	94.514	267.662	86.1263	1085.97	276.471	295.891	89.8382	773.904	406.498		174.101	422.328	213.357	135.777	328.506	97.4643	88.2793	90.18	59.5229	180.442	61.8643	252.205	156.435	204.883	248.271	227.347	flat	X	xylem-phloem_transfer
Zm00001d023593.RefGen_V4	425.929	250.643	276.525	395.76	537.245	469.407	389.46	370.323	197.64	263.961	270.524	166.351	623.163	424.69	595.861	427.67		222.208	253.397	186.312	131.174	379.045	105.662	241.07	142.132	547.797	370.381	418.773	711.714	339.97	442.166	278.976	378.583	flat	X	xylem-phloem_transfer
Zm00001d003343.RefGen_V4	0	0	3.71175	0	0	8.65266	5.27724	3.43687	2.25875	0	0	10.5434	0	2.04178	1.78937	0		0	12.4779	12.0201	2.3013	8.42323	6.37617	3.39536	0	0	0	0	0	19.7084	4.76472	1.75457	10.8731	flat	X	xylem-phloem_transfer
Zm00001d050211.RefGen_V4	12.8513	0	6.49556	12.279	7.40298	20.1895	11.6099	4.29609	6.77624	3.18986	0	63.2604	7.84558	0	7.15749	4.23436		24.0534	43.1926	10.0168	29.9169	42.1161	23.6829	13.5814	4.90109	3.72018	4.74847	4.75879	5.73193	0	0	8.77283	18.7809	flat	X	xylem-phloem_transfer
Zm00001d009399.RefGen_V4	271.713	1611.12	1095.89	726.347	1413.97	1160.18	1054.39	124.587	35.0106	57.4175	49.4506	89.0332	211.831	953.51	4.47343	0		225.644	167.971	470.789	186.406	521.187	431.758	940.514	1772.23	75.3337	174.506	209.387	202.528	187.23	60.0354	170.193	126.524	flat	X	xylem-phloem_transfer
Zm00001d023592.RefGen_V4	40.3898	14.8686	24.1264	18.8907	9.51812	28.8422	16.8872	15.4659	13.5525	10.3671	40.724	43.3451	11.208	41.8564	83.2058	20.1132		40.0891	25.9156	8.01343	11.5065	20.0052	15.485	19.2404	18.6241	36.2718	0	19.0352	25.7937	17.2448	23.8236	16.6684	44.481	flat	X	xylem-phloem_transfer
Zm00001d010231.RefGen_V4	76.1899	47.792	40.8292	66.1175	8.46055	43.9844	40.107	34.3687	58.7274	45.4555	172.592	56.2315	33.6239	31.6475	113.625	113.269		35.5075	66.2287	79.1326	11.5065	29.4813	16.3959	37.3489	58.8131	35.3417	73.6013	44.7326	48.7214	33.2579	59.0825	86.851	98.8466	flat	X	xylem-phloem_transfer
Zm00001d043374.RefGen_V4	160.641	59.4745	59.388	73.6737	148.06	188.916	93.9348	129.742	111.808	44.6581	21.3316	304.587	20.1744	35.7311	41.1556	55.0466		679.223	81.5861	67.1125	47.1767	102.132	127.523	126.76	267.599	14.8807	41.5491	95.1758	83.113	17.2448	33.353	38.6005	95.8812	flat	X	xylem-phloem_transfer
Zm00001d001984.RefGen_V4	3200.9	3465.45	2869.18	3706.36	2248.39	2189.12	2802.21	2770.12	2493.66	2366.88	1466.06	1522.94	3466.63	3042.25	3629.74	2321.49		2283.93	2348.72	2092.51	2996.3	3212.41	2867.45	2090.41	2115.31	2654.35	2256.71	2211.89	2840.17	3037.56	2721.61	2091.44	3012.84	flat	X	xylem-phloem_transfer
Zm00001d053143.RefGen_V4	0	13.8066	12.9911	0	0	0	0	0	3.38812	0	3.87848	0	0	10.2089	22.3672	38.1092		2.2908	1.91967	3.00504	3.45195	0	0	11.3179	0	9.30046	14.2454	0	0	0	11.4353	7.01827	4.94233	flat	X	xylem-phloem_transfer
Zm00001d035243.RefGen_V4	2619.83	2578.64	3037.14	2119.54	2120.43	4228.27	1764.71	3080.3	5175.92	5335.84	4947	5531.77	2345.83	4399.01	2196.45	3751.64		3542.73	3474.61	4811.06	2025.15	2314.28	2016.69	4570.15	2536.8	3483.95	2801.6	2710.61	3485.97	5322.5	3454.42	4521.52	5108.39	flat	X	xylem-phloem_transfer
Zm00001d007310.RefGen_V4	7.34361	2.12409	18.5587	6.61175	10.5757	21.6317	3.16634	4.29609	15.8112	11.1645	13.5747	14.0579	3.36239	15.3133	8.05218	9.5273		6.87241	18.2369	2.00336	13.8078	10.529	30.97	24.8993	2.94065	21.3911	8.30983	8.56582	3.82129	3.69532	9.52943	5.2637	8.8962	flat	X	xylem-phloem_transfer
Zm00001d044529.RefGen_V4	0	0	2.78381	0	2.11514	15.1422	4.22179	0	0	0	10.6658	23.4298	0	6.12533	0	0		0	17.277	3.00504	0	3.15871	1.82176	3.39536	3.92087	2.79014	0	9.51758	0	2.46355	0	0	2.9654	flat	X	xylem-phloem_transfer
Zm00001d042619.RefGen_V4	179.918	76.4672	180.02	94.4535	5.28784	36.0528	59.1051	24.0581	72.2799	15.9493	232.709	169.866	57.1607	0	30.4193	37.0506		43.5253	171.811	71.1192	232.432	161.094	173.978	28.2946	43.1296	30.6915	24.9295	5.71055	55.4086	19.7084	26.6824	14.9138	246.128	flat	X	xylem-phloem_transfer
