# Supplementary material for: Enhanced weathering in the US Corn Belt delivers carbon removal with agronomic benefits
Source: Proc Natl Acad Sci U S A. 2024 Feb 22;121(9):e2319436121. doi: 10.1073/pnas.2319436121 (PMC10907306; doi:10.1073/pnas.2319436121)
Supplement: Supplementary file 7 — Dataset S06 (XLSX) [file pnas.2319436121.sd06.xlsx]

## Sheet: Sheet1
	0-10cm
	basalt-treated															control															[Me]expected (if no weathering)																		Weathering difference = [Me]expected - [Me]observed
block 1	Ti (mean)	stdev Ti	n	Ca (mean)	stdev Ca	n	Mg (mean)	stdev Mg	n	K (mean)	stdev K	n	Na (mean)	stdev Na	n	Ti	StdDev of Ti	Count of Ti	Ca	StdDev of Ca	Count of Ca	Mg	StdDev of Mg	Count of Mg	K	StdDev of K	Count of K	Na	StdDev of Na	Count of Na	[Ca]expected from soil	stdev	n	[Ca]expected from basalt	stdev	n	[Ca]expected total	stdev	n	[Mg]expected from soil	stdev	n	[Mg]expected from basalt	stdev	n	[Mg]expected total	stdev	n	Caweathered
2016 (pre-treatment)	2618.47	218.587	3	2681.58	155	3	2888.63	249.022	3	27013.8	5232.29	3	8769.39	2781.04	3	2617.46	289.781	4	2664.15	77.4935	4	3004.56	84.2602	4	17180.9	3905.57	4	8029.8	1865.51	4	2681.58	155	3	0	0	3	2681.58	155	3	2888.63	249.022	3	0	0	3	2888.63	249.022	3
2017	2627.7	142.378	4	4046.8	529.134	4	4147.87	385.208	4	17373.5	1480.96	4	6177.37	456.461	4	2385.86	119.168	4	2698.26	88.3974	4	3394.35	309.801	4	18440.6	786.543	4	6569.19	371.958	4	2618.31	151.37	3	1539.02	107.058	3	4157.33	185.403	3	2820.47	243.166	3	1180.06	83.9088	3	4000.53	257.236	3	110.533
2018	2820.05	147.199	4	5054	1758.98	4	4802.47	1208.07	4	18518.5	1868.41	4	7206.68	518.896	4	2635.63	218.064	4	2773.04	100.679	4	3097.83	67.9813	4	19086.7	1091.53	4	6968.17	458.207	4	2557.96	147.962	3	3007.08	209.18	3	5565.04	256.22	3	2755.45	237.619	3	2305.72	163.949	3	5061.18	288.691	3	511.044
2019	2847.51	329.289	6	4789.93	1773.7	6	4764.88	1698.25	6	18105.6	1358.08	6	7055.75	613.238	6	2594.25	227.092	6	2610.72	153.351	6	3158.79	111.212	6	19424.5	1496.69	6	6802.4	289.446	6	2500.32	144.76	3	4408.99	306.699	3	6909.31	339.146	3	2693.37	232.361	3	3380.66	240.383	3	6074.03	334.328	3	2119.39
2020	3470.31	211.644	3	7359.18	1258.15	3	6313.07	1369.17	3	27592	700.757	3	11343.5	237.865	3	2835.25	255.914	3	3396.44	681.825	3	3399.6	438.723	3	22917.8	1641.2	3	8380.87	701.218	3	2445.23	141.751	3	5749.12	399.922	3	8194.34	424.3	3	2634.02	227.371	3	4408.22	313.448	3	7042.24	387.23	3	835.161
block 2
2016 (pre-treatment)	2633.37	116.469	4	2908.69	328.697	4	2925.37	273.564	4	20935.4	2429.78	4	8612.39	1263.87	4	2416.69	104.58	4	3084.92	332.482	4	2590.58	56.0654	4	20137.2	2337.57	4	7381.07	874.551	4	2908.69	328.697	4	0	0	4	2908.69	328.697	4	2925.37	273.564	4	0	0	4	2925.37	273.564	4
2017	2922.57	145.444	4	3919.16	462.265	4	4488.57	226.602	4	21454.2	1497.52	4	8000.75	509.812	4	2723.65	155.924	4	2754.23	153.866	4	2956.42	89.2829	4	21040.1	1576.93	4	8328.86	637.997	4	2840.06	320.956	4	1539.02	107.058	4	4379.08	338.34	4	2856.34	267.128	4	1180.06	83.9088	4	4036.41	279.996	4	459.925
2018	2916.69	112.322	4	5463.52	894.185	4	4808.48	756.685	4	18645.9	521.189	4	7290.07	385.773	4	2456.21	258.174	4	3912.27	362.729	4	2913.4	455.713	4	18575.2	1875.37	4	6501.43	449.045	4	2774.59	313.603	4	3007.08	209.18	5	5781.68	376.965	4	2790.5	261.025	4	2305.72	163.949	4	5096.22	308.242	4	318.162
2019	3061.35	108.2	3	5637.73	483.274	3	5708.43	412.892	3	26800.7	6827.6	3	10667.5	2071.18	3	2438.47	255.265	4	2824.68	545.553	4	2691.39	138.164	4	22631	4670.05	4	7447.31	972.984	4	2712.08	306.61	4	4408.99	306.699	6	7121.07	433.675	4	2727.63	255.232	4	3380.66	240.383	4	6108.28	350.61	4	1483.34
2020	3352.45	284.358	3	8273.2	1489.29	3	7115.04	1122.59	3	18204.7	290.421	3	7927.55	426.17	3	2596.43	249.737	3	3727.71	415.986	3	2920.37	302.163	3	25350.3	12591.3	3	6910.87	334.644	3	2652.32	299.954	4	5749.12	399.922	7	8401.43	499.91	4	2667.52	249.73	4	4408.22	313.448	4	7075.74	400.767	4	128.231
block 3
2016 (pre-treatment)	2769.94	84.7574	4	3197.25	297.762	4	3647.55	178.177	4	23593	2415.87	4	8457.17	1783.44	4	1722.78	341.273	4	2630.47	185.964	4	2079.87	536.926	4	22538.5	2899.03	4	8256.33	2124.95	4	3197.25	297.762	4	0	0	4	3197.25	297.762	4	3647.55	178.177	4	0	0	4	3647.55	178.177	4
2017	2990.8	88.1069	4	3882.95	940.303	4	4545.86	742.146	4	19657.1	2267.11	4	6861.02	727.859	4	2103.01	217.433	4	2776.83	314.15	4	2481.34	279.126	4	17404.3	2386.29	4	6064.68	330.415	4	3121.81	290.757	4	1539.02	107.058	4	4660.83	309.84	4	3561.48	174.018	4	1180.06	83.9088	4	4741.55	193.191	4	777.883
2018	3408.81	121.818	4	4304.78	1268.95	4	5329.49	703.248	4	19531.7	871.792	4	7116.55	126.244	4	1456.78	82.5696	4	2681.04	252.572	4	1826.33	129.432	4	16361.7	1678.63	4	5792.64	701.817	4	3049.85	284.114	4	3007.08	209.18	4	6056.93	352.813	4	3479.39	170.137	4	2305.72	163.949	4	5785.11	236.275	4	1752.15
2019	3000.42	208.91	5	5230.58	1827.52	5	5370.39	873.72	5	16123.7	1648.69	5	7554.97	580.02	5	1436.17	222.369	4	2837.08	496.439	4	1627.54	346.319	4	14656.6	689.251	4	6022.39	204.65	4	2981.13	277.81	4	4408.99	306.699	4	7390.12	413.815	4	3400.99	166.515	4	3380.66	240.383	4	6781.65	292.423	4	2159.55
2020	3482.29	311.531	3	5830.46	1777.19	3	5636.44	1208.9	3	22730.3	3342.85	3	9702.44	1560.81	3	1552.22	214.996	3	2984.87	165.044	3	1590.9	208.893	3	21466.8	1317.23	3	9319.29	574.561	3	2915.44	271.822	4	5749.12	399.922	4	8664.56	483.554	4	3326.05	163.136	4	4408.22	313.448	4	7734.26	353.359	4	2834.1
block 4
2016 (pre-treatment)	2469.2	220.25	4	2714.48	131.603	4	3305.94	405.148	4	20341.9	1320.95	4	6868.48	352.033	4	2698.35	226.243	4	2988.66	194.881	4	3162.87	428.708	4	18089.4	2080.48	4	7172.35	202.374	4	2714.48	131.603	4	0	0	4	2714.48	131.603	4	3305.94	405.148	4	0	0	4	3305.94	405.148	4
2017	2341.07	152.922	4	3710.03	920.272	4	3538.04	409.63	4	17799.8	2281.57	4	6735.01	658.409	4	2648.28	100.378	4	2590.01	255.312	4	3274.08	161.89	4	19917.5	1220.74	4	7260.83	499.637	4	2650.43	128.532	4	1539.02	107.058	4	4189.45	167.277	4	3227.94	395.605	4	1180.06	83.9088	4	4408	404.405	4	479.418
2018	2486.05	330.198	4	4546.51	1640.46	4	4971.15	1171.31	4	19025.3	962.25	4	6675.23	534.202	4	2445.92	220.459	4	2181.87	54.8529	4	3136.74	368.435	4	19964.8	1755.87	4	6615.77	271.859	4	2589.33	125.667	4	3007.08	209.18	4	5596.42	244.025	4	3153.53	386.532	4	2305.72	163.949	4	5459.25	419.865	4	1049.9
2019	3198.47	194.059	3	6550.73	941.041	3	6675.5	1042.4	3	17750.1	153.779	3	7772.02	481.522	3	2825.9	267.062	3	2443.69	794.747	3	3253.25	342.266	3	18960	867.66	3	6959.9	178.301	3	2530.99	122.994	4	4408.99	306.699	4	6939.98	330.442	4	3082.47	377.9	4	3380.66	240.383	4	6463.13	447.875	4	389.257
2020	3076.65	333.864	3	7729.43	2277.71	3	6276.74	1277.73	3	21007.9	1725.78	3	8916.25	1040	3	2831.76	191.468	3	2685.05	79.5553	3	3136.18	279.243	3	24003.2	1776.66	3	9711.6	495.356	3	2475.22	120.501	4	5749.12	399.922	4	8224.34	417.682	4	3014.55	369.678	4	4408.22	313.448	4	7422.77	484.676	4	494.912
block 5
2016 (pre-treatment)	2975.82	272.212	4	4671.65	1030.59	4	3542.94	376.139	4	19609.3	1563.18	4	7461.34	1047.51	4	3292.6	183.738	4	5407.19	718.719	4	5093.93	563.572	4	5818.5	252.663	4	6827.96	376.854	4	4671.65	1030.59	4	0	0	4	4671.65	1030.59	4	3542.94	376.139	4	0	0	4	3542.94	376.139	4
2017	2744.06	336.634	4	5778.57	2830.81	4	3919.34	286.459	4	24688.6	11451.5	4	7195.1	449.56	4	2911.21	383.124	4	5098.82	282.254	4	4114.01	1128.29	4	19172.1	1034.86	4	6927.64	678.511	4	4561.43	1006.29	4	1539.02	107.058	4	6100.44	1011.96	4	3459.35	367.283	4	1180.06	83.9088	4	4639.41	376.746	4	321.872
2018	3010.77	299.439	4	5295.36	611.604	4	6394.34	1801.69	4	18474	1280.93	4	6898.35	245.752	4	2954.52	203.462	4	4598.46	224.756	4	4508.3	494.9	4	19088.8	407.996	4	6687.32	116.907	4	4456.28	983.126	4	3007.08	209.18	4	7463.36	1005.13	4	3379.61	358.875	4	2305.72	163.949	4	5685.33	394.551	4	2168
2019	3702.56	183.704	4	5960.83	773.391	4	7875.38	2754.45	4	19572.2	1104.17	4	7191.32	489.545	4	3071.86	131.867	4	4018.84	208.72	4	4366.74	396.425	4	19222.9	896.725	4	6471.11	462.459	4	4355.87	961.035	4	4408.99	306.699	4	8764.86	1008.79	4	3303.46	350.884	4	3380.66	240.383	4	6684.11	425.327	4	2804.04
2020	3701.27	234.963	4	8210.89	2462.87	4	8872.04	1602.64	4	17908.9	948.999	4	7433.39	450.967	4	2730.88	240.715	4	4716.66	1020.01	4	4195.89	992.521	4	19008.3	245.717	4	9964.86	5431.24	4	4259.89	939.941	4	5749.12	399.922	4	10009	1021.48	4	3230.66	343.282	4	4408.22	313.448	4	7638.88	464.857	4	1798.11
across blocks	Mean [Ti]across-blocks			Mean [Ca]across-blocks			Mean [Mg]across-blocks			Mean [K]across-blocks			Mean [Na]across-blocks			Mean [Ti]across-blocks			Mean [Ca]across-blocks			Mean [Mg]across-blocks			Mean [K]across-blocks			Mean [Na]across-blocks
2016	2693.36	195.519	19	3234.73	509.934	19	3262.09	307.968	19	22298.7	2942.97	19	8033.75	1657.31	19	2549.58	243.443	20	3355.08	375.677	20	3186.36	399.984	20	16752.9	2588.99	20	7533.5	1337.41	20	3234.73	509.934	19	0	0	19	3234.73	509.934	19	3262.09	307.968	19	0	0	19	3262.09	307.968	19
2017	2725.24	192.819	20	4267.5	1430.96	20	4127.94	447.296	20	20194.7	5402.2	20	6993.85	571.603	20	2554.4	220.295	20	3183.63	234.534	20	3244.04	544.261	20	19194.9	1507.38	20	7030.24	522.414	20	3158.41	497.914	20	1539.02	107.058	20	4697.43	509.294	20	3185.12	300.722	20	1180.06	83.9088	20	4365.18	312.209	20	429.926
2018	2928.47	222.629	20	4932.83	1309.12	20	5261.19	1195.38	20	18839.1	1190.74	20	7037.38	394.912	20	2389.81	205.437	20	3229.34	227.607	20	3096.52	349.204	20	18615.5	1468.05	20	6513.06	445.357	20	3085.6	486.473	20	3007.08	209.18	20	6092.69	529.539	20	3111.7	293.85	20	2305.72	163.949	20	5417.42	336.493	20	1159.85
2019	3162.06	216.881	21	5633.96	1280.87	21	6078.92	1580.6	21	19670.5	3237.95	21	8048.32	1046.31	21	2473.33	225.783	21	2947	498.554	21	3019.54	291.785	21	18979	2283.92	21	6740.62	513.423	21	3016.08	475.57	21	4408.99	306.699	21	7425.07	565.89	21	3041.58	287.328	21	3380.66	240.383	21	6422.24	374.621	21	1791.11
2020	3416.59	279.062	16	7480.63	1908.56	16	6842.67	1326.45	16	21488.8	1767.99	16	9064.63	889.867	16	2509.31	231.813	16	3502.15	585.137	16	3048.59	527.35	16	22549.3	5765.19	16	8857.5	2477	16	2949.62	465.17	16	5749.12	399.922	16	8698.74	613.45	16	2974.56	281.131	16	4408.22	313.448	16	7382.78	421.051	16	1218.1
End-member: Fresh unweathered Blueridge basalt feedstock
Ti (mean)	stdev Ti	n	Ca (mean)	stdev Ca	n	Mg (mean)	stdev Mg	n	K (mean)	stdev K	n	Na (mean)	stdev Na	n
10898.7	420.309	3	65226	3419.67	3	50012.9	2723.64	3	2305.18	1020.83	3	18128.6	4901.55	3
End-member: Block 1 (pre-treatment 2016, part of block that will be basalt-treated)
Ti (mean)	stdev Ti	n	Ca (mean)	stdev Ca	n	Mg (mean)	stdev Mg	n	K (mean)	stdev K	n	Na (mean)	stdev Na	n
2618.47	218.587	3	2681.58	155	3	2888.63	249.022	3	27013.8	5232.29	3	8769.39	2781.04	3
End-member: Block 2 (pre-treatment 2016, part of block that will be basalt-treated)
Ti (mean)	stdev Ti	n	Ca (mean)	stdev Ca	n	Mg (mean)	stdev Mg	n	K (mean)	stdev K	n	Na (mean)	stdev Na	n
2633.37	116.469	4	2908.69	328.697	4	2925.37	273.564	4	20935.4	2429.78	4	8612.39	1263.87	4
End-member: Block 3 (pre-treatment 2016, part of block that will be basalt-treated)
Ti (mean)	stdev Ti	n	Ca (mean)	stdev Ca	n	Mg (mean)	stdev Mg	n	K (mean)	stdev K	n	Na (mean)	stdev Na	n
2769.94	84.7574	4	3197.25	297.762	4	3647.55	178.177	4	23593	2415.87	4	8457.17	1783.44	4
End-member: Block 4 (pre-treatment 2016, part of block that will be basalt-treated)
Ti (mean)	stdev Ti	n	Ca (mean)	stdev Ca	n	Mg (mean)	stdev Mg	n	K (mean)	stdev K	n	Na (mean)	stdev Na	n
2469.2	220.25	4	2714.48	131.603	4	3305.94	405.148	4	20341.9	1320.95	4	6868.48	352.033	4
End-member: Block 5 (pre-treatment 2016, part of block that will be basalt-treated)
Ti (mean)	stdev Ti	n	Ca (mean)	stdev Ca	n	Mg (mean)	stdev Mg	n	K (mean)	stdev K	n	Na (mean)	stdev Na	n
2975.82	272.212	4	4671.65	1030.59	4	3542.94	376.139	4	19609.3	1563.18	4	7461.34	1047.51	4
Mean soil end-member (pre-treatment 2016, parts of block that will be basalt-treated)
Ti (mean)	stdev Ti	n	Ca (mean)	stdev Ca	n	Mg (mean)	stdev Mg	n	K (mean)	stdev K	n	Na (mean)	stdev Na	n
2693.36	195.519	19	3234.73	509.934	19	3262.09	307.968	19	22298.7	2942.97	19	8033.75	1657.31	19
[Ti]2020 - [Ti]soil end-member	stdev	[Ti]basalt - [Ti]soil end-member	stdev	pbasalt2020	stdev	n	msoil (t)	mbasalt2020 (t)	stdev	n	% of basalt applied in top 0-10cm	stdev	% of basalt applied in top 10-18 cm	stdev
723.23	340.739	8205.32	340.739	0.0881415	0.0416876	19	1200	115.994	5.3031	19	57.9968	2.65155	42.0032	2.65155
qsoil (t m-3)	vsoil (m-3)	basalt application rate (t ha-1 yr-1)
1.2	1000	50
Year	Basalt applied (t ha-1)	mbasalt0-10cm	stdev	pbasalt0-10cm	stdev	psoil0-10cm	stdev
2017	50	28.9984	1.32577	0.0235952	0.00107874	0.976405	0.00107874
2018	100	57.9968	2.65155	0.0461025	0.00210775	0.953897	0.00210775
2019	150	86.9953	3.97732	0.0675956	0.00309039	0.932404	0.00309039
2020	200	115.994	5.3031	0.0881415	0.00402973	0.911858	0.00402973
[truncated: 18 more columns]
